# Supplementary material for: Molecular association and morphological characterisation of Himalopsyche larval types (Trichoptera, Rhyacophilidae)
Source: Zookeys. 2018 Jul 9;(773):79–108. doi: 10.3897/zookeys.773.24319 (PMC6048183; doi:10.3897/zookeys.773.24319)
Supplement: Supplementary material 1 — List of specimens [file zookeys-773-079-s001.xlsx]

## Sheet: Lab Sheet
Process ID	Sample ID	Field ID	Catalog Num	Life Stage	Sex	Species	Identifier	Identification Method	OTU	Collection Date	Collectors	Country	Lat	Lon	Elev	CADH Seq. Length	COI-5P Seq. Length	CAD haplotype	COI haplotype	Institution Storing
SPHIM261-17	HlcYH0803LAH0054	AH0054	SMFTRI00016554	Larva	-	Himalopsyche sp.	Anna E. Hjalmarsson	molecular association	excisa-complex	Oct-2011	Shah, Jaehnig	China	26.3248	99.2778	2570	0[n]	367[0n]	NA	68, 69	SGN Frankfurt
SPHIM262-17	HlcYH0805LAH0056	AH0056	SMFTRI00016556	Larva	-	Himalopsyche sp.	Anna E. Hjalmarsson	molecular association	excisa-complex	Oct-2011	Shah, Jaehnig	China	26.3248	99.2778	2570	0[n]	367[0n]	NA	57	SGN Frankfurt
SPHIM263-17	HlcYH0806LAH0057	AH0057	SMFTRI00016557	Larva	-	Himalopsyche sp.	Anna E. Hjalmarsson	molecular association	excisa-complex	Oct-2011	Shah, Jaehnig	China	26.3248	99.2778	2570	736[0n]	658[0n]	62	68	SGN Frankfurt
SPHIM264-17	HlcYU0506LAH0180	AH0180	SMFTRI00016680	Larva	-	Himalopsyche sp.	Anna E. Hjalmarsson	molecular association	excisa-complex	Oct-2011	Shah, Jaehnig	China	26.5329	99.7445	2418	0[n]	658[0n]	NA	69	SGN Frankfurt
SPHIM265-17	HlcYH0603LAH0181	AH0181	SMFTRI00016681	Larva	-	Himalopsyche sp.	Anna E. Hjalmarsson	molecular association	excisa-complex	Oct-2011	Shah, Jaehnig	China	26.3442	99.2787	2595	736[1n]	658[0n]	105	71	SGN Frankfurt
SPHIM266-17	HlcYH0817LAH0186	AH0186	SMFTRI00016686	Larva	-	Himalopsyche sp.	Anna E. Hjalmarsson	molecular association	excisa-complex	Oct-2011	Shah, Jaehnig	China	26.3248	99.2778	2570	736[0n]	658[0n]	62	70	SGN Frankfurt
SPHIM267-17	HlcYH0819LAH0188	AH0188	SMFTRI00016688	Larva	-	Himalopsyche sp.	Anna E. Hjalmarsson	molecular association	excisa-complex	Oct-2011	Shah, Jaehnig	China	26.3248	99.2778	2570	0[n]	658[0n]	NA	71	SGN Frankfurt
SPHIM268-17	HlcYH0821LAH0190	AH0190	SMFTRI00016690	Larva	-	Himalopsyche sp.	Anna E. Hjalmarsson	molecular association	excisa-complex	Oct-2011	Shah, Jaehnig	China	26.3248	99.2778	2570	0[n]	367[0n]	NA	70, 71	SGN Frankfurt
SPHIM269-17	HlcYH0822LAH0191	AH0191	SMFTRI00016691	Larva	-	Himalopsyche sp.	Anna E. Hjalmarsson	molecular association	excisa-complex	Oct-2011	Shah, Jaehnig	China	26.3248	99.2778	2570	0[n]	606[0n]	NA	72	SGN Frankfurt
SPHIM270-17	HpcJI0101MAH0687_placida	AH0687	SMFTRI00017220	Adult	M	Himalopsyche placida	Anna E. Hjalmarsson	morphology	excisa-complex	14-Oct-2011	Floriani	China	30.45	102.5	2161	736[4n]	658[0n]	73	65	SGN Frankfurt
SPHIM271-17	HlcT0104LAH1484	AH1484	SMFTRI00018016	Larva	-	Himalopsyche sp.	Anna E. Hjalmarsson	molecular association	excisa-complex	19-Jul-2012	Tong	China	32.5187	104.694	1821	0[n]	472[20n]	NA	60, 61, 63	SGN Frankfurt
SPHIM272-17	HlcT0105LAH1485	AH1485	SMFTRI00018017	Larva	-	Himalopsyche sp.	Anna E. Hjalmarsson	molecular association	excisa-complex	19-Jul-2012	Tong	China	32.5187	104.694	1821	0[n]	444[20n]	NA	60, 61, 63	SGN Frankfurt
SPHIM273-17	HlcT0302LAH1488	AH1488	SMFTRI00018020	Larva	-	Himalopsyche sp.	Anna E. Hjalmarsson	molecular association	excisa-complex	18-Jul-2012	Tong	China	32.471	104.687	1485	0[n]	472[21n]	NA	58	SGN Frankfurt
SPHIM274-17	HspMyPa01FJO04_F	AH1553	NA	Adult	F	Himalopsyche sp.	Anna E. Hjalmarsson	molecular association	excisa-complex	29-Sept-2010	W. Mey	Myanmar	NA	NA	2260	736[1n]	658[0n]	91	71	MFN Berlin
SPHIM275-17	LZ25_excisa	LZ25	NA	Adult	M	Himalopsyche excisa	Hans Malicky, Anna E. Hjalmarsson		excisa-complex	18-Nov-2014	Floriani, Saldaitis	China	32.3333	104.6	1420	736[1n]	1014[0n]	62, 113	63	Malicky, Lunz
SPHIM276-17	LZ26_excisa	LZ26	NA	Adult	M	Himalopsyche excisa	Hans Malicky	morphology	excisa-complex	15-Apr-2015	Floriani, Saldaitis	China	33.3	103.917	2161	0[n]	949[0n]	NA	65	Malicky, Lunz
SPHIM277-17	LZ27_excisa	LZ27	NA	Adult	M	Himalopsyche excisa	Hans Malicky	morphology	excisa-complex	15-Nov-2014	Saldaitis	China	31.5333	103.667	1520	0[n]	1014[0n]	NA	62	Malicky, Lunz
SPHIM278-17	LZ28_excisa	LZ28	NA	Adult	M	Himalopsyche excisa	Hans Malicky	morphology	excisa-complex	10-Apr-2010	Saldaitis	China	29.8667	102.3	2100	736[1n]	722[0n]	62, 113	63	Malicky, Lunz
SPHIM279-17	LZ32_placida	LZ32	NA	Adult	M	Himalopsyche placida	Hans Malicky, Anna E. Hjalmarsson	morphology	excisa-complex	8-Oct-2011	Floriani	China	30.0667	101.417	3611	728[1n]	949[0n]	103	63	Malicky, Lunz
SPHIM280-17	LZ33_placida	LZ33	NA	Adult	M	Himalopsyche placida	Hans Malicky, Anna E. Hjalmarsson	morphology	excisa-complex	8-Oct-2011	Floriani	China	30.0667	101.417	3611	735[1n]	949[0n]	104	63	Malicky, Lunz
SPHIM281-17	LZ34_placida	LZ34	NA	Adult	M	Himalopsyche placida	Hans Malicky, Anna E. Hjalmarsson	morphology	excisa-complex	8-Oct-2011	Floriani	China	30.0667	101.417	3611	736[0n]	658[0n]	105	63	Malicky, Lunz
SPHIM282-17	LZ35_placida	LZ35	NA	Adult	M	Himalopsyche placida	Hans Malicky, Anna E. Hjalmarsson	morphology	excisa-complex	11-Oct-2011	Floriani	China	30.45	102.5	2161	0[n]	1014[0n]	NA	65	Malicky, Lunz
SPHIM283-17	LZ36_placida	LZ36	NA	Adult	M	Himalopsyche placida	Hans Malicky, Anna E. Hjalmarsson	morphology	excisa-complex	11-Oct-2011	Floriani	China	30.45	102.5	2161	736[0n]	741[0n]	62	65	Malicky, Lunz
SPHIM284-17	LZ53_maitreya	LZ53	NA	Adult	M	Himalopsyche maitreya	Anna E. Hjalmarsson	morphology	excisa-complex	7-Jun-1994	Karki, Allen	Nepal	NA	NA	2000	736[0n]	614[0n]	112	66	Malicky, Lunz
SPHIM285-17	LZ54_maitreya	LZ54	NA	Adult	M	Himalopsyche maitreya	Anna E. Hjalmarsson	morphology	excisa-complex	11-Sep-1998	Gyulai, Garai	Pakistan	34.6	73.4333	2330	736[0n]	658[0n]	113	67	Malicky, Lunz
SPHIM286-17	LZ72_excisa	LZ72	NA	Adult	M	Himalopsyche excisa	Hans Malicky	morphology	excisa-complex	6-Aug-2010	Floriani ,Saldaitis	China	29.7167	102.6	1600	736[3n]	949[0n]	62, 113, 120	61	Malicky, Lunz
SPHIM287-17	LZ79_F	LZ79	NA	Adult	F	Himalopsyche sp.	Anna E. Hjalmarsson	molecular association	excisa-complex	21-Nov-2014	Floriani, Saldaitis	China	30	102.55	1050	736[1n]	625[0n]	120	59	Malicky, Lunz
SPHIM288-17	LZ80_F	LZ80	NA	Adult	F	Himalopsyche sp.	Anna E. Hjalmarsson	molecular association	excisa-complex	21-Nov-2014	Floriani, Saldaitis	China	30	102.55	1050	736[1n]	626[0n]	105	60	Malicky, Lunz
SPHIM289-17	HexSP604_excisa	SP0604	SMFTRI00016469	Adult	M	Himalopsyche excisa	Hans Malicky	morphology	excisa-complex	27-Mar-2011	Floriani, Saldaitis	China	29.7167	102.6	1600	0[n]	367[0n]	NA	NA	Malicky, Lunz
SPHIM290-17	HexSP605_excisa	SP0605	SMFTRI00016470	Adult	M	Himalopsyche excisa	Hans Malicky	morphology	excisa-complex	24-Sep-2011	Floriani	China	33.3167	103.917	2100	0[n]	472[0n]	NA	64	Malicky, Lunz
SPHIM291-17	HexSP606_excisa	SP0606	SMFTRI00016471	Adult	M	Himalopsyche excisa	Hans Malicky	morphology	excisa-complex	26-Mar-2011	Floriani, Saldaitis	China	30.6667	103.217	1450	0[n]	876[2n]	NA	65	Malicky, Lunz
SPHIM153-17	HspXC0101MAH0677_677	AH0677	SMFTRI00017169	Adult	M	Himalopsyche sp.	Anna E. Hjalmarsson	morphology	H. 677	9-Aug-2013	Chen, Hjalmarsson, Li	China	29.116	100.033	4154	736[0n]	745[1n]	53	181	SGN Frankfurt
SPHIM154-17	HspXC0102MAH0678_677	AH0678	SMFTRI00017170	Adult	M	Himalopsyche sp.	Anna E. Hjalmarsson	morphology	H. 677	9-Aug-2013	Chen, Hjalmarsson, Li	China	29.116	100.033	4154	736[0n]	744[0n]	53	181	SGN Frankfurt
SPHIM155-17	HspXC0103FAH0696_677	AH0696	SMFTRI00017229	Adult	F	Himalopsyche sp.	Anna E. Hjalmarsson	molecular association	H. 677	9-Aug-2013	Chen, Hjalmarsson, Li	China	29.116	100.033	4154	736[0n]	685[1n]	53	180, 181	SGN Frankfurt
SPHIM156-17	HlcXC0102LAH1296	AH1296	SMFTRI00017828	Larva	-	Himalopsyche sp.	Anna E. Hjalmarsson	molecular association	H. 677	9-Aug-2013	Chen, Hjalmarsson, Li	China	29.116	100.033	4154	736[0n]	658[0n]	53	181	SGN Frankfurt
SPHIM157-17	HlcXC0103LAH1297	AH1297	SMFTRI00017829	Larva	-	Himalopsyche sp.	Anna E. Hjalmarsson	molecular association	H. 677	9-Aug-2013	Chen, Hjalmarsson, Li	China	29.116	100.033	4154	736[0n]	658[0n]	54	181	SGN Frankfurt
SPHIM158-17	HlcXC0104LAH1298	AH1298	SMFTRI00017830	Larva	-	Himalopsyche sp.	Anna E. Hjalmarsson	molecular association	H. 677	9-Aug-2013	Chen, Hjalmarsson, Li	China	29.116	100.033	4154	736[0n]	658[0n]	53	180	SGN Frankfurt
SPHIM159-17	HlcXC0105LAH1299	AH1299	SMFTRI00017831	Larva	-	Himalopsyche sp.	Anna E. Hjalmarsson	molecular association	H. 677	9-Aug-2013	Chen, Hjalmarsson, Li	China	29.116	100.033	4154	736[0n]	658[0n]	53	181	SGN Frankfurt
SPHIM160-17	HlcXC0106LAH1300	AH1300	SMFTRI00017832	Larva	-	Himalopsyche sp.	Anna E. Hjalmarsson	molecular association	H. 677	9-Aug-2013	Chen, Hjalmarsson, Li	China	29.116	100.033	4154	736[0n]	658[0n]	53	181	SGN Frankfurt
SPHIM161-17	HlcXC0107LAH1301	AH1301	SMFTRI00017833	Larva	-	Himalopsyche sp.	Anna E. Hjalmarsson	molecular association	H. 677	9-Aug-2013	Chen, Hjalmarsson, Li	China	29.116	100.033	4154	0[n]	658[0n]	NA	181	SGN Frankfurt
SPHIM162-17	HlcXC0108LAH1302	AH1302	SMFTRI00017834	Larva	-	Himalopsyche sp.	Anna E. Hjalmarsson	molecular association	H. 677	9-Aug-2013	Chen, Hjalmarsson, Li	China	29.116	100.033	4154	0[n]	658[0n]	NA	181	SGN Frankfurt
SPHIM163-17	HlcXC0109LAH1303	AH1303	SMFTRI00017835	Larva	-	Himalopsyche sp.	Anna E. Hjalmarsson	molecular association	H. 677	9-Aug-2013	Chen, Hjalmarsson, Li	China	29.116	100.033	4154	736[0n]	658[0n]	53	181	SGN Frankfurt
SPHIM164-17	HlcXC0110LAH1304	AH1304	SMFTRI00017836	Larva	-	Himalopsyche sp.	Anna E. Hjalmarsson	molecular association	H. 677	9-Aug-2013	Chen, Hjalmarsson, Li	China	29.116	100.033	4154	736[0n]	658[0n]	53	181	SGN Frankfurt
SPHIM165-17	HlcXC0111LAH1305	AH1305	SMFTRI00017837	Larva	-	Himalopsyche sp.	Anna E. Hjalmarsson	molecular association	H. 677	9-Aug-2013	Chen, Hjalmarsson, Li	China	29.116	100.033	4154	736[0n]	658[0n]	53	181	SGN Frankfurt
SPHIM166-17	HlcXC0112LAH1306	AH1306	SMFTRI00017838	Larva	-	Himalopsyche sp.	Anna E. Hjalmarsson	molecular association	H. 677	9-Aug-2013	Chen, Hjalmarsson, Li	China	29.116	100.033	4154	736[0n]	658[0n]	53	181	SGN Frankfurt
SPHIM167-17	HlcXC0113LAH1307	AH1307	SMFTRI00017839	Larva	-	Himalopsyche sp.	Anna E. Hjalmarsson	molecular association	H. 677	9-Aug-2013	Chen, Hjalmarsson, Li	China	29.116	100.033	4154	0[n]	634[0n]	NA	181, 183	SGN Frankfurt
SPHIM168-17	HlcXC0115LAH1309	AH1309	SMFTRI00017841	Larva	-	Himalopsyche sp.	Anna E. Hjalmarsson	molecular association	H. 677	9-Aug-2013	Chen, Hjalmarsson, Li	China	29.116	100.033	4154	736[0n]	636[0n]	53	183	SGN Frankfurt
SPHIM169-17	HlcXC0116LAH1310	AH1310	SMFTRI00017842	Larva	-	Himalopsyche sp.	Anna E. Hjalmarsson	molecular association	H. 677	9-Aug-2013	Chen, Hjalmarsson, Li	China	29.116	100.033	4154	736[0n]	615[0n]	53	180, 181	SGN Frankfurt
SPHIM170-17	HlcXC0118LAH1312	AH1312	SMFTRI00017844	Larva	-	Himalopsyche sp.	Anna E. Hjalmarsson	molecular association	H. 677	9-Aug-2013	Chen, Hjalmarsson, Li	China	29.116	100.033	4154	736[0n]	623[0n]	53	181	SGN Frankfurt
SPHIM171-17	HlcXC0119LAH1313	AH1313	SMFTRI00017845	Larva	-	Himalopsyche sp.	Anna E. Hjalmarsson	molecular association	H. 677	9-Aug-2013	Chen, Hjalmarsson, Li	China	29.116	100.033	4154	697[0n]	658[0n]	53	181	SGN Frankfurt
SPHIM172-17	HlcXC0120LAH1314	AH1314	SMFTRI00017846	Larva	-	Himalopsyche sp.	Anna E. Hjalmarsson	molecular association	H. 677	9-Aug-2013	Chen, Hjalmarsson, Li	China	29.116	100.033	4154	736[0n]	658[0n]	56	181	SGN Frankfurt
SPHIM173-17	HlcXC0121LAH1315	AH1315	SMFTRI00017847	Larva	-	Himalopsyche sp.	Anna E. Hjalmarsson	molecular association	H. 677	9-Aug-2013	Chen, Hjalmarsson, Li	China	29.116	100.033	4154	736[0n]	658[0n]	53	181	SGN Frankfurt
SPHIM174-17	HlcXC0122LAH1316	AH1316	SMFTRI00017848	Larva	-	Himalopsyche sp.	Anna E. Hjalmarsson	molecular association	H. 677	9-Aug-2013	Chen, Hjalmarsson, Li	China	29.116	100.033	4154	736[0n]	658[0n]	53	181	SGN Frankfurt
SPHIM175-17	HlcXC0123LAH1317	AH1317	SMFTRI00017849	Larva	-	Himalopsyche sp.	Anna E. Hjalmarsson	molecular association	H. 677	9-Aug-2013	Chen, Hjalmarsson, Li	China	29.116	100.033	4154	736[0n]	658[0n]	53	182	SGN Frankfurt
SPHIM176-17	HlcXC0124LAH1318	AH1318	SMFTRI00017850	Larva	-	Himalopsyche sp.	Anna E. Hjalmarsson	molecular association	H. 677	9-Aug-2013	Chen, Hjalmarsson, Li	China	29.116	100.033	4154	736[0n]	606[0n]	53	180, 181	SGN Frankfurt
SPHIM177-17	HlcXC0125LAH1319	AH1319	SMFTRI00017851	Larva	-	Himalopsyche sp.	Anna E. Hjalmarsson	molecular association	H. 677	9-Aug-2013	Chen, Hjalmarsson, Li	China	29.116	100.033	4154	736[0n]	0[n]	53	NA	SGN Frankfurt
SPHIM178-17	HlcXC0126LAH1320	AH1320	SMFTRI00017852	Larva	-	Himalopsyche sp.	Anna E. Hjalmarsson	molecular association	H. 677	9-Aug-2013	Chen, Hjalmarsson, Li	China	29.116	100.033	4154	0[n]	658[0n]	NA	181	SGN Frankfurt
SPHIM179-17	HlcXC0127LAH1321	AH1321	SMFTRI00017853	Larva	-	Himalopsyche sp.	Anna E. Hjalmarsson	molecular association	H. 677	9-Aug-2013	Chen, Hjalmarsson, Li	China	29.116	100.033	4154	736[0n]	658[0n]	53	181	SGN Frankfurt
SPHIM180-17	HlcXC0128LAH1322	AH1322	SMFTRI00017854	Larva	-	Himalopsyche sp.	Anna E. Hjalmarsson	molecular association	H. 677	9-Aug-2013	Chen, Hjalmarsson, Li	China	29.116	100.033	4154	0[n]	578[0n]	NA	181, 183	SGN Frankfurt
SPHIM181-17	HlcXC0129LAH1323	AH1323	SMFTRI00017855	Larva	-	Himalopsyche sp.	Anna E. Hjalmarsson	molecular association	H. 677	9-Aug-2013	Chen, Hjalmarsson, Li	China	29.116	100.033	4154	736[0n]	658[0n]	53	181	SGN Frankfurt
SPHIM182-17	HlcXC0130LAH1324	AH1324	SMFTRI00017856	Larva	-	Himalopsyche sp.	Anna E. Hjalmarsson	molecular association	H. 677	9-Aug-2013	Chen, Hjalmarsson, Li	China	29.116	100.033	4154	736[0n]	658[0n]	53	181	SGN Frankfurt
SPHIM183-17	HlcXC0131LAH1325	AH1325	SMFTRI00017857	Larva	-	Himalopsyche sp.	Anna E. Hjalmarsson	molecular association	H. 677	9-Aug-2013	Chen, Hjalmarsson, Li	China	29.116	100.033	4154	736[0n]	323[0n]	53	180, 181, 183	SGN Frankfurt
SPHIM184-17	HlcXC0132LAH1326	AH1326	SMFTRI00017858	Larva	-	Himalopsyche sp.	Anna E. Hjalmarsson	molecular association	H. 677	9-Aug-2013	Chen, Hjalmarsson, Li	China	29.116	100.033	4154	736[0n]	658[0n]	53	181	SGN Frankfurt
SPHIM185-17	HlcXC0133LAH1327	AH1327	SMFTRI00017859	Larva	-	Himalopsyche sp.	Anna E. Hjalmarsson	molecular association	H. 677	9-Aug-2013	Chen, Hjalmarsson, Li	China	29.116	100.033	4154	0[n]	658[0n]	NA	181	SGN Frankfurt
SPHIM186-17	HlcXC0134LAH1328	AH1328	SMFTRI00017860	Larva	-	Himalopsyche sp.	Anna E. Hjalmarsson	molecular association	H. 677	9-Aug-2013	Chen, Hjalmarsson, Li	China	29.116	100.033	4154	736[0n]	658[0n]	53	181	SGN Frankfurt
SPHIM187-17	HlcXC0135LAH1329	AH1329	SMFTRI00017861	Larva	-	Himalopsyche sp.	Anna E. Hjalmarsson	molecular association	H. 677	9-Aug-2013	Chen, Hjalmarsson, Li	China	29.116	100.033	4154	0[n]	658[0n]	NA	181	SGN Frankfurt
SPHIM188-17	HlcXC0136LAH1330	AH1330	SMFTRI00017862	Larva	-	Himalopsyche sp.	Anna E. Hjalmarsson	molecular association	H. 677	9-Aug-2013	Chen, Hjalmarsson, Li	China	29.116	100.033	4154	711[0n]	658[0n]	53	181	SGN Frankfurt
SPHIM189-17	HlcXC0137LAH1331	AH1331	SMFTRI00017863	Larva	-	Himalopsyche sp.	Anna E. Hjalmarsson	molecular association	H. 677	9-Aug-2013	Chen, Hjalmarsson, Li	China	29.116	100.033	4154	0[n]	658[0n]	NA	181	SGN Frankfurt
SPHIM190-17	HlcXC0138LAH1332	AH1332	SMFTRI00017864	Larva	-	Himalopsyche sp.	Anna E. Hjalmarsson	molecular association	H. 677	9-Aug-2013	Chen, Hjalmarsson, Li	China	29.116	100.033	4154	736[0n]	658[0n]	53	181	SGN Frankfurt
SPHIM191-17	HlcXC0139LAH1333	AH1333	SMFTRI00017865	Larva	-	Himalopsyche sp.	Anna E. Hjalmarsson	molecular association	H. 677	9-Aug-2013	Chen, Hjalmarsson, Li	China	29.116	100.033	4154	736[0n]	658[0n]	53	181	SGN Frankfurt
SPHIM192-17	LZ04_677	LZ04	NA	Adult	M	Himalopsyche sp.	Anna E. Hjalmarsson	morphology	H. 677	9-Aug-2013	Chen, Hjalmarsson, Li	China	29.116	100.033	4154	736[0n]	1014[0n]	53	181	Malicky, Lunz
SPHIM193-17	LZ05_677	LZ05	NA	Adult	M	Himalopsyche sp.	Anna E. Hjalmarsson (holotype)	morphology	H. 677	9-Aug-2013	Chen, Hjalmarsson, Li	China	29.116	100.033	4154	736[0n]	1014[0n]	53	181	Malicky, Lunz
SPHIM406-17	HspJS1303FAH0679_F	AH0679	SMFTRI00017212	Adult	F	Himalopsyche sp.	Anna E. Hjalmarsson	molecular association	H. 683	30-Jul-2013	Chen, Hjalmarsson, Li	China	28.2934	99.153	3306	736[0n]	658[0n]	80	142	SGN Frankfurt
SPHIM407-17	HspJS1304FAH0680_F	AH0680	SMFTRI00017213	Adult	F	Himalopsyche sp.	Anna E. Hjalmarsson	molecular association	H. 683	30-Jul-2013	Chen, Hjalmarsson, Li	China	28.2934	99.153	3306	736[2n]	658[0n]	72, 80, 97	144	SGN Frankfurt
SPHIM409-17	HalJS1301MAH0682_cfalticola	AH0682	SMFTRI00017215	Adult	M	Himalopsyche sp.	Anna E. Hjalmarsson	morphology	H. 683	30-Jul-2013	Chen, Hjalmarsson, Li	China	28.2934	99.153	3306	736[0n]	1014[0n]	72	143	SGN Frankfurt
SPHIM410-17	HalJS1302MAH0683_cfalticola	AH0683	SMFTRI00017216	Adult	M	Himalopsyche sp.	Anna E. Hjalmarsson (holotype)	morphology	H. 683	30-Jul-2013	Chen, Hjalmarsson, Li	China	28.2934	99.153	3306	0[n]	1014[0n]	NA	141	SGN Frankfurt
SPHIM422-17	HspMyKa15JO36	AH1585	NA	Adult	F	Himalopsyche sp.	Anna E. Hjalmarsson	molecular association	H. 683	3-Oct-2010	S. Naumann	Myanmar	NA	NA	2450	672[0n]	658[0n]	72	140	MFN Berlin
SPHIM423-17	LZ01	LZ01	NA	Adult	M	Himalopsyche sp.	Anna E. Hjalmarsson	morphology	H. 683	30-Jul-2013	Chen, Hjalmarsson, Li	China	28.2934	99.153	3306	788[0n]	501[0n]	72	142	Malicky, Lunz
SPHIM432-17	LZ02	LZ02	NA	Adult	M	Himalopsyche sp.	Anna E. Hjalmarsson	morphology	H. 683	30-Jul-2013	Chen, Hjalmarsson, Li	China	28.2934	99.153	3306	788[0n]	501[0n]	97	144	Malicky, Lunz
SPHIM433-17	LZ03	LZ03	NA	Adult	M	Himalopsyche sp.	Anna E. Hjalmarsson	morphology	H. 683	30-Jul-2013	Chen, Hjalmarsson, Li	China	28.2934	99.153	3306	788[0n]	501[0n]	97	144	Malicky, Lunz
SPHIM369-17	HlcYX0102LAH0005	AH0005	SMFTRI00016505	Larva	-	Himalopsyche sp.	Anna E. Hjalmarsson	molecular association	H. 685	Oct-2011	Tachamo Shah, Shah, Jaehnig	China	27.6326	99.3682	2500	0[n]	585[0n]	NA	131	SGN Frankfurt
SPHIM371-17	HlcYX0104LAH0007	AH0007	SMFTRI00016507	Larva	-	Himalopsyche sp.	Anna E. Hjalmarsson	molecular association	H. 685	Oct-2011	Tachamo Shah, Shah, Jaehnig	China	27.6326	99.3682	2500	0[n]	415[1n]	NA	134, 136	SGN Frankfurt
SPHIM372-17	HlcYX0106LAH0009	AH0009	SMFTRI00016509	Larva	-	Himalopsyche sp.	Anna E. Hjalmarsson	molecular association	H. 685	Oct-2011	Tachamo Shah, Shah, Jaehnig	China	27.6326	99.3682	2500	0[n]	562[0n]	NA	136	SGN Frankfurt
SPHIM374-17	HlcYX0108LAH0011	AH0011	SMFTRI00016511	Larva	-	Himalopsyche sp.	Anna E. Hjalmarsson	molecular association	H. 685	Oct-2011	Tachamo Shah, Shah, Jaehnig	China	27.6326	99.3682	2500	0[n]	514[3n]	NA	136	SGN Frankfurt
SPHIM375-17	HlcYX0110LAH0013	AH0013	SMFTRI00016513	Larva	-	Himalopsyche sp.	Anna E. Hjalmarsson	molecular association	H. 685	Oct-2011	Tachamo Shah, Shah, Jaehnig	China	27.6326	99.3682	2500	0[n]	492[2n]	NA	133	SGN Frankfurt
SPHIM376-17	HlcYX0111LAH0014	AH0014	SMFTRI00016514	Larva	-	Himalopsyche sp.	Anna E. Hjalmarsson	molecular association	H. 685	Oct-2011	Tachamo Shah, Shah, Jaehnig	China	27.6326	99.3682	2500	0[n]	467[3n]	NA	134136	SGN Frankfurt
SPHIM377-17	HlcYX0114LAH0017	AH0017	SMFTRI00016517	Larva	-	Himalopsyche sp.	Anna E. Hjalmarsson	molecular association	H. 685	Oct-2011	Tachamo Shah, Shah, Jaehnig	China	27.6326	99.3682	2500	0[n]	492[2n]	NA	136	SGN Frankfurt
SPHIM378-17	HlcYX0116LAH0320	AH0019	SMFTRI00016820	Larva	-	Himalopsyche sp.	Anna E. Hjalmarsson	molecular association	H. 685	Oct-2011	Tachamo Shah, Shah, Jaehnig	China	27.6326	99.3682	2500	0[n]	367[0n]	NA	134, 136	SGN Frankfurt
SPHIM379-17	HlcYX0119LAH0022	AH0022	SMFTRI00016522	Larva	-	Himalopsyche sp.	Anna E. Hjalmarsson	molecular association	H. 685	Oct-2011	Tachamo Shah, Shah, Jaehnig	China	27.6326	99.3682	2500	736[0n]	541[0n]	65	132	SGN Frankfurt
SPHIM380-17	HlcYX0123LAH0026	AH0026	SMFTRI00016526	Larva	-	Himalopsyche sp.	Anna E. Hjalmarsson	molecular association	H. 685	Oct-2011	Tachamo Shah, Shah, Jaehnig	China	27.6326	99.3682	2500	0[n]	367[0n]	NA	131	SGN Frankfurt
SPHIM381-17	HlcYX0124LAH0027	AH0027	SMFTRI00016527	Larva	-	Himalopsyche sp.	Anna E. Hjalmarsson	molecular association	H. 685	Oct-2011	Tachamo Shah, Shah, Jaehnig	China	27.6326	99.3682	2500	0[n]	367[0n]	NA	134, 136	SGN Frankfurt
SPHIM382-17	HlcYX0125LAH0028	AH0028	SMFTRI00016528	Larva	-	Himalopsyche sp.	Anna E. Hjalmarsson	molecular association	H. 685	Oct-2011	Tachamo Shah, Shah, Jaehnig	China	27.6326	99.3682	2500	0[n]	367[0n]	NA	135	SGN Frankfurt
SPHIM383-17	HlcYX0127LAH0030	AH0030	SMFTRI00016530	Larva	-	Himalopsyche sp.	Anna E. Hjalmarsson	molecular association	H. 685	Oct-2011	Tachamo Shah, Shah, Jaehnig	China	27.6326	99.3682	2500	0[n]	367[0n]	NA	134, 136	SGN Frankfurt
SPHIM384-17	HlcYX0128LAH0031	AH0031	SMFTRI00016531	Larva	-	Himalopsyche sp.	Anna E. Hjalmarsson	molecular association	H. 685	Oct-2011	Tachamo Shah, Shah, Jaehnig	China	27.6326	99.3682	2500	0[n]	367[0n]	NA	134, 136	SGN Frankfurt
SPHIM385-17	HlcYX0130LAH0033	AH0033	SMFTRI00016533	Larva	-	Himalopsyche sp.	Anna E. Hjalmarsson	molecular association	H. 685	Oct-2011	Tachamo Shah, Shah, Jaehnig	China	27.6326	99.3682	2500	736[0n]	367[0n]	67	134, 136	SGN Frankfurt
SPHIM386-17	HlcYX0131LAH0034	AH0034	SMFTRI00016534	Larva	-	Himalopsyche sp.	Anna E. Hjalmarsson	molecular association	H. 685	Oct-2011	Tachamo Shah, Shah, Jaehnig	China	27.6326	99.3682	2500	0[n]	367[0n]	NA	131	SGN Frankfurt
SPHIM387-17	HlcYX0132LAH0035	AH0035	SMFTRI00016535	Larva	-	Himalopsyche sp.	Anna E. Hjalmarsson	molecular association	H. 685	Oct-2011	Tachamo Shah, Shah, Jaehnig	China	27.6326	99.3682	2500	698[0n]	367[0n]	68	134, 136	SGN Frankfurt
SPHIM388-17	HlcYX0133LAH0036	AH0036	SMFTRI00016536	Larva	-	Himalopsyche sp.	Anna E. Hjalmarsson	molecular association	H. 685	Oct-2011	Tachamo Shah, Shah, Jaehnig	China	27.6326	99.3682	2500	0[n]	501[0n]	NA	134, 136	SGN Frankfurt
SPHIM389-17	HlcYX0136LAH0039	AH0039	SMFTRI00016539	Larva	-	Himalopsyche sp.	Anna E. Hjalmarsson	molecular association	H. 685	Oct-2011	Tachamo Shah, Shah, Jaehnig	China	27.6326	99.3682	2500	0[n]	367[0n]	NA	134, 136	SGN Frankfurt
SPHIM390-17	HlcYX0137LAH0040	AH0040	SMFTRI00016540	Larva	-	Himalopsyche sp.	Anna E. Hjalmarsson	molecular association	H. 685	Oct-2011	Tachamo Shah, Shah, Jaehnig	China	27.6326	99.3682	2500	0[n]	468[2n]	NA	134, 136	SGN Frankfurt
SPHIM391-17	HlcYX0138LAH0041	AH0041	SMFTRI00016541	Larva	-	Himalopsyche sp.	Anna E. Hjalmarsson	molecular association	H. 685	Oct-2011	Tachamo Shah, Shah, Jaehnig	China	27.6326	99.3682	2500	0[n]	367[0n]	NA	134, 136	SGN Frankfurt
SPHIM392-17	HlcYX0139LAH0042	AH0042	SMFTRI00016542	Larva	-	Himalopsyche sp.	Anna E. Hjalmarsson	molecular association	H. 685	Oct-2011	Tachamo Shah, Shah, Jaehnig	China	27.6326	99.3682	2500	0[n]	367[0n]	NA	134, 136	SGN Frankfurt
SPHIM393-17	HlcYH0702LAH0059	AH0059	SMFTRI00016559	Larva	-	Himalopsyche sp.	Anna E. Hjalmarsson	molecular association	H. 685	Oct-2011	Shah, Jaehnig	China	26.3229	99.25	2945	736[0n]	553[2n]	60	138	SGN Frankfurt
SPHIM394-17	HlcYH0703LAH0060	AH0060	SMFTRI00016560	Larva	-	Himalopsyche sp.	Anna E. Hjalmarsson	molecular association	H. 685	Oct-2011	Shah, Jaehnig	China	26.3229	99.25	2945	736[0n]	658[0n]	61	138	SGN Frankfurt
SPHIM395-17	HlcYH0813LAH0069	AH0069	SMFTRI00016569	Larva	-	Himalopsyche sp.	Anna E. Hjalmarsson	molecular association	H. 685	Oct-2011	Shah, Jaehnig	China	26.3248	99.2778	2570	0[n]	658[0n]	NA	139	SGN Frankfurt
SPHIM396-17	HlcYX0145LAH0171	AH0171	SMFTRI00016671	Larva	-	Himalopsyche sp.	Anna E. Hjalmarsson	molecular association	H. 685	Oct-2011	Tachamo Shah, Shah, Jaehnig	China	27.6326	99.3682	2500	0[n]	557[2n]	NA	136	SGN Frankfurt
SPHIM397-17	HlcYX0146LAH0172	AH0172	SMFTRI00016672	Larva	-	Himalopsyche sp.	Anna E. Hjalmarsson	molecular association	H. 685	Oct-2011	Tachamo Shah, Shah, Jaehnig	China	27.6326	99.3682	2500	0[n]	367[0n]	NA	134, 136	SGN Frankfurt
SPHIM398-17	HlcYX0149LAH0175	AH0175	SMFTRI00016675	Larva	-	Himalopsyche sp.	Anna E. Hjalmarsson	molecular association	H. 685	Oct-2011	Tachamo Shah, Shah, Jaehnig	China	27.6326	99.3682	2500	0[n]	453[15n]	NA	132	SGN Frankfurt
SPHIM399-17	HlcYX0150LAH0176	AH0176	SMFTRI00016676	Larva	-	Himalopsyche sp.	Anna E. Hjalmarsson	molecular association	H. 685	Oct-2011	Tachamo Shah, Shah, Jaehnig	China	27.6326	99.3682	2500	0[n]	367[0n]	NA	134, 136	SGN Frankfurt
SPHIM400-17	HlcYH0707LAH0185	AH0185	SMFTRI00016685	Larva	-	Himalopsyche sp.	Anna E. Hjalmarsson	molecular association	H. 685	Oct-2011	Shah, Jaehnig	China	26.3229	99.25	2945	0[n]	658[0n]	NA	136	SGN Frankfurt
SPHIM401-17	HlcYH0818LAH0187	AH0187	SMFTRI00016687	Larva	-	Himalopsyche sp.	Anna E. Hjalmarsson	molecular association	H. 685	Oct-2011	Shah, Jaehnig	China	26.3248	99.2778	2570	0[n]	367[0n]	NA	134, 136	SGN Frankfurt
SPHIM402-17	HlcYX0126LAH0308	AH0308	SMFTRI00016529	Larva	-	Himalopsyche sp.	Anna E. Hjalmarsson	molecular association	H. 685	Oct-2011	Tachamo Shah, Shah, Jaehnig	China	27.6326	99.3682	2500	0[n]	617[0n]	NA	136	SGN Frankfurt
SPHIM403-17	HlcYX0115LAH0319_0018	AH0319	SMFTRI00016819	Larva	-	Himalopsyche sp.	Anna E. Hjalmarsson	molecular association	H. 685	Oct-2011	Tachamo Shah, Shah, Jaehnig	China	27.6326	99.3682	2500	706[0n]	529[1n]	64	134	SGN Frankfurt
SPHIM411-17	HspEH0601MAH0685_spn685	AH0685	SMFTRI00017218	Adult	M	Himalopsyche sp.	Anna E. Hjalmarsson (holotype)	morphology	H. 685	23-Jul-2013	Chen, Hjalmarsson, Li	China	26.0218	99.888	2728	736[32n]	990[1n]	77	137	SGN Frankfurt
SPHIM117-17	HacThCh01MJO01_acharai	AH1550	NA	Adult	M	Himalopsyche acharai	Hans Malicky	morphology	H. acharai	7-Jan-1998	W. Mey	Thailand	NA	NA	700	736[238n]	367[0n]	3	41	MFN Berlin
SPHIM118-17	HacSP613_acharai	SP0613	SMFTRI00016478	Adult	M	Himalopsyche acharai	Hans Malicky	morphology	H. acharai	25-May-2005	Malicky	Thailand	18.2667	99.4667	500	736[342n]	491[0n]	2	41	SGN Frankfurt
SPHIM119-17	HacSP614_acharai	SP0614	SMFTRI00016479	Adult	M	Himalopsyche acharai	Hans Malicky	morphology	H. acharai	13-May-2005	Malicky	Thailand	19.2333	98.5833	1200	0[n]	459[0n]	NA	40	SGN Frankfurt
SPHIM120-17	HacSP615_acharai	SP0615	SMFTRI00016480	Larva	-	Himalopsyche acharai	Hans Malicky	morphology	H. acharai	25-Jan-1997	Malicky	Thailand	18.8	98.9333	700	736[342n]	398[2n]	2	41	SGN Frankfurt
SPHIM215-17	HlcT0301LAH1487	AH1487	SMFTRI00018019	Larva	-	Himalopsyche anomala	Anna E. Hjalmarsson	molecular association	H. anomala	18-Jul-2012	Tong	China	32.471	104.687	1485	736[0n]	427[21n]	51	129	SGN Frankfurt
SPHIM216-17	HlcT0501LAH1489	AH1489	SMFTRI00018021	Larva	-	Himalopsyche anomala	Anna E. Hjalmarsson	molecular association	H. anomala	6-May-2013	Tong	China	32.5284	104.681	2019	736[0n]	277[0n]	51	NA	SGN Frankfurt
SPHIM217-17	HlcT0601LAH1491	AH1491	SMFTRI00018023	Larva	-	Himalopsyche anomala	Anna E. Hjalmarsson	molecular association	H. anomala	6-May-2013	Tong	China	32.5118	104.699	1809	736[3n]	0[n]	52	NA	SGN Frankfurt
SPHIM218-17	LZ06_anomala	LZ06	NA	Adult	M	Himalopsyche anomala	Hans Malicky	morphology	H. anomala	20-Aug-2014	Floriani, Saldaitis	China	NA	NA	2161	736[0n]	1014[0n]	51	128	Malicky, Lunz
SPHIM219-17	LZ07_anomala	LZ07	NA	Adult	M	Himalopsyche anomala	Hans Malicky	morphology	H. anomala	25-Aug-2014	Floriani, Saldaitis	China	NA	NA	2161	736[2n]	541[0n]	98	130	Malicky, Lunz
SPHIM220-17	HaoSP612_anomala	SP0612	SMFTRI00016477	Adult	M	Himalopsyche anomala	Hans Malicky, Anna E. Hjalmarsson	morphology	H. anomala	11-Jan-2010	Saldaitis	China	30.8571	102.765	2700	0[n]	491[0n]	NA	127	SGN Frankfurt
SPHIM221-17	HauJS2101MAH0691_auricularis	AH0691	SMFTRI00017224	Adult	M	Himalopsyche auricularis	Anna E. Hjalmarsson	morphology	H. auricularis	29-Jul-2013	Hjalmarsson, Li	China	28.3978	98.984	4073	736[0n]	1014[0n]	95	174	SGN Frankfurt
SPHIM222-17	HauSP611_auricularis	SP0611	SMFTRI00016476	Adult	M	Himalopsyche auricularis	Hans Malicky	morphology	H. auricularis	23-Apr-2001	Siniaev, Plutenko	China	29.6833	101.967	2900	0[n]	367[0n]	NA	173	SGN Frankfurt
SPHIM223-17	HbiansataSP0053_biansata	SP0053	NA	Adult	M	Himalopsyche biansata	Hans Malicky	morphology	H. biansata	30-Apr-2006	Graf	Bhutan	NA	NA	NA	0[n]	603[5n]	NA	158	Malicky, Lunz
SPHIM224-17	HbiSP609_biansata	SP0609	SMFTRI00016474	Adult	M	Himalopsyche biansata	Hans Malicky	morphology	H. biansata	30-Apr-2006	Graf	Bhutan	27.4333	89.2333	3100	0[n]	367[0n]	NA	158	SGN Frankfurt
SPHIM121-17	LZ22_HdiSP0584	SP0584_LZ22	SMFTRI00016449	Adult	M	Himalopsyche diehli	Hans Malicky	morphology	H. diehli	26-Feb-1997	Ploessl, Tarmann	Indonesia	3.88333	97.1333	2220	733[0n]	511[0n]	102	45	SGN Frankfurt
SPHIM225-17	HlcLG0902LAH0127	AH0127	SMFTRI00016627	Larva	-	Himalopsyche digitata	Anna E. Hjalmarsson	molecular association	H. digitata	14-May-2012	Tachamo Shah	Nepal	28.163	85.431	2546	736[1n]	658[1n]	40	96	SGN Frankfurt
SPHIM226-17	HlcLG0903LAH0128	AH0128	SMFTRI00016628	Larva	-	Himalopsyche digitata	Anna E. Hjalmarsson	molecular association	H. digitata	14-May-2012	Tachamo Shah	Nepal	28.163	85.431	2546	0[n]	367[0n]	NA	101	SGN Frankfurt
SPHIM227-17	HlcLG1201LAH0130	AH0130	SMFTRI00016630	Larva	-	Himalopsyche digitata	Anna E. Hjalmarsson	molecular association	H. digitata	15-May-2012	Tachamo Shah	Nepal	28.1551	85.3991	2003	0[n]	658[0n]	NA	109	SGN Frankfurt
SPHIM228-17	HlcLG1202LAH0131	AH0131	SMFTRI00016631	Larva	-	Himalopsyche digitata	Anna E. Hjalmarsson	molecular association	H. digitata	15-May-2012	Tachamo Shah	Nepal	28.1551	85.3991	2003	736[0n]	607[0n]	41	93	SGN Frankfurt
SPHIM229-17	HlcMK0103LAH0142	AH0142	SMFTRI00016642	Larva	-	Himalopsyche digitata	Anna E. Hjalmarsson	molecular association	H. digitata	1-May-2012	Tachamo Shah	Nepal	27.6312	87.2236	2307	0[n]	367[0n]	NA	104	SGN Frankfurt
SPHIM230-17	HlcMK0104LAH0143	AH0143	SMFTRI00016643	Larva	-	Himalopsyche digitata	Anna E. Hjalmarsson	molecular association	H. digitata	1-May-2012	Tachamo Shah	Nepal	27.6312	87.2236	2307	0[n]	658[0n]	NA	103	SGN Frankfurt
SPHIM231-17	HlcMK0105LAH0144	AH0144	SMFTRI00016644	Larva	-	Himalopsyche digitata	Anna E. Hjalmarsson	molecular association	H. digitata	1-May-2012	Tachamo Shah	Nepal	27.6312	87.2236	2307	0[n]	367[0n]	NA	104	SGN Frankfurt
SPHIM232-17	HlcLG1211LAH1415	AH1415	SMFTRI00017947	Larva	-	Himalopsyche digitata	Anna E. Hjalmarsson	molecular association	H. digitata	15-May-2013	Tachamo Shah	Nepal	28.1551	85.3991	2003	0[n]	658[0n]	NA	91	SGN Frankfurt
SPHIM233-17	HlcLG1212LAH1416	AH1416	SMFTRI00017948	Larva	-	Himalopsyche digitata	Anna E. Hjalmarsson	molecular association	H. digitata	15-May-2013	Tachamo Shah	Nepal	28.1551	85.3991	2003	0[n]	658[0n]	NA	106	SGN Frankfurt
SPHIM234-17	HlcLG1213LAH1417	AH1417	SMFTRI00017949	Larva	-	Himalopsyche digitata	Anna E. Hjalmarsson	molecular association	H. digitata	15-May-2013	Tachamo Shah	Nepal	28.1551	85.3991	2003	703[0n]	658[0n]	44	90	SGN Frankfurt
SPHIM235-17	HlcLG1215LAH1419	AH1419	SMFTRI00017951	Larva	-	Himalopsyche digitata	Anna E. Hjalmarsson	molecular association	H. digitata	15-May-2013	Tachamo Shah	Nepal	28.1551	85.3991	2003	0[n]	642[0n]	NA	106	SGN Frankfurt
SPHIM236-17	HlcLG1216LAH1420	AH1420	SMFTRI00017952	Larva	-	Himalopsyche digitata	Anna E. Hjalmarsson	molecular association	H. digitata	15-May-2013	Tachamo Shah	Nepal	28.1551	85.3991	2003	0[n]	514[0n]	NA	106	SGN Frankfurt
SPHIM237-17	HlcLG1217LAH1421	AH1421	SMFTRI00017953	Larva	-	Himalopsyche digitata	Anna E. Hjalmarsson	molecular association	H. digitata	15-May-2013	Tachamo Shah	Nepal	28.1551	85.3991	2003	0[n]	554[0n]	NA	106	SGN Frankfurt
SPHIM238-17	HlcLG1218LAH1422	AH1422	SMFTRI00017954	Larva	-	Himalopsyche digitata	Anna E. Hjalmarsson	molecular association	H. digitata	15-May-2013	Tachamo Shah	Nepal	28.1551	85.3991	2003	0[n]	658[0n]	NA	91	SGN Frankfurt
SPHIM239-17	HlcLG1219LAH1423	AH1423	SMFTRI00017955	Larva	-	Himalopsyche digitata	Anna E. Hjalmarsson	molecular association	H. digitata	15-May-2013	Tachamo Shah	Nepal	28.1551	85.3991	2003	0[n]	658[0n]	NA	97	SGN Frankfurt
SPHIM240-17	HlcLG1220LAH1424	AH1424	SMFTRI00017956	Larva	-	Himalopsyche digitata	Anna E. Hjalmarsson	molecular association	H. digitata	15-May-2013	Tachamo Shah	Nepal	28.1551	85.3991	2003	0[n]	658[0n]	NA	112	SGN Frankfurt
SPHIM241-17	HlcLG1221LAH1425	AH1425	SMFTRI00017957	Larva	-	Himalopsyche digitata	Anna E. Hjalmarsson	molecular association	H. digitata	15-May-2013	Tachamo Shah	Nepal	28.1551	85.3991	2003	736[4n]	1014[0n]	41, 43	102	SGN Frankfurt
SPHIM242-17	HlcLG1222LAH1426	AH1426	SMFTRI00017958	Larva	-	Himalopsyche digitata	Anna E. Hjalmarsson	molecular association	H. digitata	15-May-2013	Tachamo Shah	Nepal	28.1551	85.3991	2003	0[n]	615[0n]	NA	112	SGN Frankfurt
SPHIM243-17	HlcLG1223LAH1427	AH1427	SMFTRI00017959	Larva	-	Himalopsyche digitata	Anna E. Hjalmarsson	molecular association	H. digitata	15-May-2013	Tachamo Shah	Nepal	28.1551	85.3991	2003	0[n]	582[0n]	NA	107	SGN Frankfurt
SPHIM244-17	HlcLG1224LAH1428	AH1428	SMFTRI00017960	Larva	-	Himalopsyche digitata	Anna E. Hjalmarsson	molecular association	H. digitata	15-May-2013	Tachamo Shah	Nepal	28.1551	85.3991	2003	736[0n]	658[0n]	42	105	SGN Frankfurt
SPHIM245-17	HlcLG1225LAH1429	AH1429	SMFTRI00017961	Larva	-	Himalopsyche digitata	Anna E. Hjalmarsson	molecular association	H. digitata	15-May-2013	Tachamo Shah	Nepal	28.1551	85.3991	2003	736[0n]	658[0n]	43	94	SGN Frankfurt
SPHIM246-17	HlcLG1226LAH1430	AH1430	SMFTRI00017962	Larva	-	Himalopsyche digitata	Anna E. Hjalmarsson	molecular association	H. digitata	15-May-2013	Tachamo Shah	Nepal	28.1551	85.3991	2003	0[n]	658[0n]	NA	98	SGN Frankfurt
SPHIM247-17	HlcLG1402LAH1454	AH1454	SMFTRI00017986	Larva	-	Himalopsyche digitata	Anna E. Hjalmarsson	molecular association	H. digitata	11-May-2013	Tachamo Shah	Nepal	28.151	85.3697	1677	736[0n]	1014[0n]	44	99	SGN Frankfurt
SPHIM248-17	HlcLG1403LAH1455	AH1455	SMFTRI00017987	Larva	-	Himalopsyche digitata	Anna E. Hjalmarsson	molecular association	H. digitata	11-May-2013	Tachamo Shah	Nepal	28.151	85.3697	1677	0[n]	658[0n]	NA	94	SGN Frankfurt
SPHIM249-17	HlcLG1404LAH1456	AH1456	SMFTRI00017988	Larva	-	Himalopsyche digitata	Anna E. Hjalmarsson	molecular association	H. digitata	11-May-2013	Tachamo Shah	Nepal	28.151	85.3697	1677	0[n]	658[0n]	NA	108	SGN Frankfurt
SPHIM250-17	HlcLG1405LAH1457	AH1457	SMFTRI00017989	Larva	-	Himalopsyche digitata	Anna E. Hjalmarsson	molecular association	H. digitata	11-May-2013	Tachamo Shah	Nepal	28.151	85.3697	1677	0[n]	658[0n]	NA	95	SGN Frankfurt
SPHIM251-17	HlcMK0109LAH1458	AH1458	SMFTRI00017990	Larva	-	Himalopsyche digitata	Anna E. Hjalmarsson	molecular association	H. digitata	26-Apr-2013	Tachamo Shah	Nepal	27.6312	87.2236	2307	736[4n]	1014[1n]	46	100	SGN Frankfurt
SPHIM252-17	HlcMK0110LAH1459	AH1459	SMFTRI00017991	Larva	-	Himalopsyche digitata	Anna E. Hjalmarsson	molecular association	H. digitata	26-Apr-2013	Tachamo Shah	Nepal	27.6312	87.2236	2307	0[n]	658[0n]	NA	92	SGN Frankfurt
SPHIM253-17	HlcMK0111LAH1460	AH1460	SMFTRI00017992	Larva	-	Himalopsyche digitata	Anna E. Hjalmarsson	molecular association	H. digitata	26-Apr-2013	Tachamo Shah	Nepal	27.6312	87.2236	2307	736[2n]	658[0n]	47	110	SGN Frankfurt
SPHIM254-17	HlcMK0112LAH1461	AH1461	SMFTRI00017993	Larva	-	Himalopsyche digitata	Anna E. Hjalmarsson	molecular association	H. digitata	26-Apr-2013	Tachamo Shah	Nepal	27.6312	87.2236	2307	0[n]	658[0n]	NA	111	SGN Frankfurt
SPHIM255-17	HlcMK0116LAH1465	AH1465	SMFTRI00017997	Larva	-	Himalopsyche digitata	Anna E. Hjalmarsson	molecular association	H. digitata	1-May-2013	Tachamo Shah	Nepal	27.6312	87.2236	2307	0[n]	658[0n]	NA	111	SGN Frankfurt
SPHIM256-17	LZ23_digitata	LZ23	NA	Adult	M	Himalopsyche digitata	Hans Malicky	morphology	H. digitata	28-Apr-2006	Malicky	Bhutan	27.5	89.3167	2600	736[1n]	931[0n]	43	88	Malicky, Lunz
SPHIM257-17	LZ24_SP0586_digitata	LZ24_SP0586	SMFTRI00016451	Adult	M	Himalopsyche digitata	Hans Malicky	morphology	H. digitata	21-Apr.-2006	Malicky	Bhutan	27.4833	90.5167	2100	726[1n]	1014[0n]	43	89	Malicky, Lunz
SPHIM258-17	LZ73_digitata	LZ73	NA	Adult	M	Himalopsyche digitata	Hans Malicky	morphology	H. digitata	21-Apr-2006	Malicky	Bhutan	27.4833	90.5167	2100	695[3n]	949[0n]	43	87	Malicky, Lunz
SPHIM259-17	LZ37_eos	LZ37	NA	Adult	M	Himalopsyche eos	Hans Malicky	morphology	H. eos	08-Jul-2014	Floriani	China	36.3833	101.55	3000	741[0n]	762[0n]	NA	172	Malicky, Lunz
SPHIM260-17	HeosSP0041_eos	SP0041	NA	Adult	M	Himalopsyche eos	Hans Malicky	morphology	H. eos	4-Aug-1999	Kyselak	China	NA	NA	NA	0[n]	573[6n]	NA	171	Malicky, Lunz
SPHIM002-17	HgiKyIsKu01MJO07	AH1556	NA	Adult	M	Himalopsyche gigantea	Wolfram Mey	morphology	H. gigantea	NA	L. Kuehne	Kyrgyzstan	42.2722	78.2236	2250	0[n]	367[0n]	NA	14	MFN Berlin
SPHIM003-17	HgiKyIsKu02JO08	AH1557	NA	Adult	M	Himalopsyche gigantea	Wolfram Mey	morphology	H. gigantea	NA	L. Kuehne	Kyrgyzstan	42.2722	78.2236	2250	0[n]	367[0n]	NA	15	MFN Berlin
SPHIM292-17	HlcYU0501LAH0048	AH0048	SMFTRI00016548	Larva	-	Himalopsyche gregoryi	Anna E. Hjalmarsson	molecular association	H. gregoryi	Oct-2011	Shah, Jaehnig	China	26.5329	99.7445	2418	0[n]	367[0n]	NA	114	SGN Frankfurt
SPHIM293-17	HlcYU0502LAH0049	AH0049	SMFTRI00016549	Larva	-	Himalopsyche gregoryi	Anna E. Hjalmarsson	molecular association	H. gregoryi	Oct-2011	Shah, Jaehnig	China	26.5329	99.7445	2418	0[n]	367[0n]	NA	114	SGN Frankfurt
SPHIM294-17	HlcYH0802LAH0053	AH0053	SMFTRI00016553	Larva	-	Himalopsyche gregoryi	Anna E. Hjalmarsson	molecular association	H. gregoryi	Oct-2011	Shah, Jaehnig	China	26.3248	99.2778	2570	0[n]	367[0n]	NA	113	SGN Frankfurt
SPHIM295-17	HlcYE0302LAH0179	AH0179	SMFTRI00016679	Larva	-	Himalopsyche gregoryi	Anna E. Hjalmarsson	molecular association	H. gregoryi	Oct-2011	Shah, Jaehnig	China	28.3419	99.0495	3929	736[1n]	367[0n]	58	117, 119, 121, 122, 125, 126	SGN Frankfurt
SPHIM296-17	HgrJS1301MAH0671_gregoryi	AH0671	SMFTRI00017163	Adult	M	Himalopsyche gregoryi	Anna E. Hjalmarsson	morphology	H. gregoryi	30-Jul-2013	Chen, Hjalmarsson, Li	China	28.2934	99.153	3306	736[0n]	1014[121n]	4	126	SGN Frankfurt
SPHIM297-17	HgrJS1302MAH0672_gregoryi	AH0672	SMFTRI00017164	Adult	M	Himalopsyche gregoryi	Anna E. Hjalmarsson	morphology	H. gregoryi	30-Jul-2013	Chen, Hjalmarsson, Li	China	28.2934	99.153	3306	736[1n]	1014[19n]	4	122, 125, 126	SGN Frankfurt
SPHIM298-17	HgrJS2101MAH0675_gregoryi	AH0675	SMFTRI00017167	Adult	M	Himalopsyche gregoryi	Anna E. Hjalmarsson	morphology	H. gregoryi	29-Jul-2013	Hjalmarsson, Li	China	28.3978	98.984	4073	736[0n]	1014[155n]	5	122, 125, 126	SGN Frankfurt
SPHIM299-17	HgrJS2102MAH0676_gregoryi	AH0676	SMFTRI00017168	Adult	M	Himalopsyche gregoryi	Anna E. Hjalmarsson	morphology	H. gregoryi	29-Jul-2013	Hjalmarsson, Li	China	28.3978	98.984	4073	734[4n]	1014[71n]	6	121	SGN Frankfurt
SPHIM300-17	HspJS2101FAH0692_gregoryi	AH0692	SMFTRI00017225	Adult	F	Himalopsyche gregoryi	Anna E. Hjalmarsson	molecular association	H. gregoryi	29-Jul-2013	Hjalmarsson, Li	China	28.3978	98.984	4073	0[n]	1014[0n]	NA	123	SGN Frankfurt
SPHIM301-17	HspJS2001FAH0694_gregoryi	AH0694	SMFTRI00017227	Adult	F	Himalopsyche gregoryi	Anna E. Hjalmarsson	molecular association	H. gregoryi	28-Jul-2013	Hjalmarsson, Li	China	28.3939	98.9889	4076	736[0n]	1014[1n]	21	122, 125, 126	SGN Frankfurt
SPHIM302-17	HspJS2002FAH0695_gregoryi	AH0695	SMFTRI00017228	Adult	F	Himalopsyche gregoryi	Anna E. Hjalmarsson	molecular association	H. gregoryi	28-Jul-2013	Hjalmarsson, Li	China	28.3939	98.9889	4076	736[1n]	612[0n]	21	117	SGN Frankfurt
SPHIM303-17	HlcJS1703LAH1197	AH1197	SMFTRI00017810	Larva	-	Himalopsyche gregoryi	Anna E. Hjalmarsson	molecular association	H. gregoryi	30-Jul-2013	Chen, Hjalmarsson, Li	China	28.3117	99.1332	3605	736[0n]	0[n]	5	NA	SGN Frankfurt
SPHIM304-17	HlcJs1704LAH1198	AH1198	SMFTRI00017729	Larva	-	Himalopsyche gregoryi	Anna E. Hjalmarsson	molecular association	H. gregoryi	30-Jul-2013	Chen, Hjalmarsson, Li	China	28.3117	99.1332	3605	736[1n]	0[n]	25	NA	SGN Frankfurt
SPHIM305-17	HlcJs1705LAH1199	AH1199	SMFTRI00017730	Larva	-	Himalopsyche gregoryi	Anna E. Hjalmarsson	molecular association	H. gregoryi	30-Jul-2013	Chen, Hjalmarsson, Li	China	28.3117	99.1332	3605	736[0n]	0[n]	5	NA	SGN Frankfurt
SPHIM306-17	HlcJs1706LAH1200	AH1200	SMFTRI00017731	Larva	-	Himalopsyche gregoryi	Anna E. Hjalmarsson	molecular association	H. gregoryi	30-Jul-2013	Chen, Hjalmarsson, Li	China	28.3117	99.1332	3605	704[2n]	658[0n]	22, 25	122	SGN Frankfurt
SPHIM307-17	HlcJs1707LAH1201	AH1201	SMFTRI00017732	Larva	-	Himalopsyche gregoryi	Anna E. Hjalmarsson	molecular association	H. gregoryi	30-Jul-2013	Chen, Hjalmarsson, Li	China	28.3117	99.1332	3605	736[0n]	658[0n]	24	118	SGN Frankfurt
SPHIM308-17	HlcJs1709LAH1203	AH1203	SMFTRI00017734	Larva	-	Himalopsyche gregoryi	Anna E. Hjalmarsson	molecular association	H. gregoryi	30-Jul-2013	Chen, Hjalmarsson, Li	China	28.3117	99.1332	3605	736[0n]	658[0n]	25	118	SGN Frankfurt
SPHIM309-17	HlcJS2002LAH1204	AH1204	SMFTRI00017735	Larva	-	Himalopsyche gregoryi	Anna E. Hjalmarsson	molecular association	H. gregoryi	28-Jul-2013	Hjalmarsson, Li	China	28.3939	98.9889	4076	698[3n]	0[n]	22	NA	SGN Frankfurt
SPHIM310-17	HlcJS2003LAH1205	AH1205	SMFTRI00017736	Larva	-	Himalopsyche gregoryi	Anna E. Hjalmarsson	molecular association	H. gregoryi	28-Jul-2013	Hjalmarsson, Li	China	28.3939	98.9889	4076	736[0n]	0[n]	25	NA	SGN Frankfurt
SPHIM311-17	HlcJS1801LAH1207	AH1207	SMFTRI00017738	Larva	-	Himalopsyche gregoryi	Anna E. Hjalmarsson	molecular association	H. gregoryi	29-Jul-2013	Hjalmarsson, Li	China	28.3814	98.9975	4324	736[0n]	0[n]	25	NA	SGN Frankfurt
SPHIM312-17	HlcJS1803LAH1209	AH1209	SMFTRI00017740	Larva	-	Himalopsyche gregoryi	Anna E. Hjalmarsson	molecular association	H. gregoryi	29-Jul-2013	Hjalmarsson, Li	China	28.3814	98.9975	4324	736[0n]	0[n]	25	NA	SGN Frankfurt
SPHIM313-17	HlcJS1711LAH1214	AH1214	SMFTRI00017745	Larva	-	Himalopsyche gregoryi	Anna E. Hjalmarsson	molecular association	H. gregoryi	30-Jul-2013	Chen, Hjalmarsson, Li	China	28.3117	99.1332	3605	736[0n]	558[0n]	26	123	SGN Frankfurt
SPHIM314-17	HlcJS1713LAH1216	AH1216	SMFTRI00017747	Larva	-	Himalopsyche gregoryi	Anna E. Hjalmarsson	molecular association	H. gregoryi	30-Jul-2013	Chen, Hjalmarsson, Li	China	28.3117	99.1332	3605	689[0n]	658[0n]	5	123	SGN Frankfurt
SPHIM315-17	HlcJS2004LAH1217	AH1217	SMFTRI00017748	Larva	-	Himalopsyche gregoryi	Anna E. Hjalmarsson	molecular association	H. gregoryi	28-Jul-2013	Hjalmarsson, Li	China	28.3939	98.9889	4076	0[n]	658[0n]	NA	119	SGN Frankfurt
SPHIM316-17	HlcJS2005LAH1218	AH1218	SMFTRI00017749	Larva	-	Himalopsyche gregoryi	Anna E. Hjalmarsson	molecular association	H. gregoryi	28-Jul-2013	Hjalmarsson, Li	China	28.3939	98.9889	4076	711[0n]	658[0n]	25	122	SGN Frankfurt
SPHIM317-17	HlcJS2006LAH1219	AH1219	SMFTRI00017750	Larva	-	Himalopsyche gregoryi	Anna E. Hjalmarsson	molecular association	H. gregoryi	28-Jul-2013	Hjalmarsson, Li	China	28.3939	98.9889	4076	736[1n]	0[n]	34	NA	SGN Frankfurt
SPHIM318-17	HlcJS2008LAH1221	AH1221	SMFTRI00017752	Larva	-	Himalopsyche gregoryi	Anna E. Hjalmarsson	molecular association	H. gregoryi	28-Jul-2013	Hjalmarsson, Li	China	28.3939	98.9889	4076	0[n]	658[0n]	NA	122	SGN Frankfurt
SPHIM319-17	HlcJS2009LAH1222	AH1222	SMFTRI00017753	Larva	-	Himalopsyche gregoryi	Anna E. Hjalmarsson	molecular association	H. gregoryi	28-Jul-2013	Hjalmarsson, Li	China	28.3939	98.9889	4076	736[0n]	658[0n]	25	122	SGN Frankfurt
SPHIM320-17	HlcJS2012LAH1225	AH1225	SMFTRI00017757	Larva	-	Himalopsyche gregoryi	Anna E. Hjalmarsson	molecular association	H. gregoryi	28-Jul-2013	Hjalmarsson, Li	China	28.3939	98.9889	4076	711[0n]	0[n]	25	NA	SGN Frankfurt
SPHIM321-17	HlcJS2013LAH1226	AH1226	SMFTRI00017758	Larva	-	Himalopsyche gregoryi	Anna E. Hjalmarsson	molecular association	H. gregoryi	28-Jul-2013	Hjalmarsson, Li	China	28.3939	98.9889	4076	736[1n]	0[n]	5, 25	NA	SGN Frankfurt
SPHIM322-17	HlcJS2014LAH1227	AH1227	SMFTRI00017759	Larva	-	Himalopsyche gregoryi	Anna E. Hjalmarsson	molecular association	H. gregoryi	28-Jul-2013	Hjalmarsson, Li	China	28.3939	98.9889	4076	736[0n]	0[n]	5	NA	SGN Frankfurt
SPHIM323-17	HlcJS2016LAH1229	AH1229	SMFTRI00017761	Larva	-	Himalopsyche gregoryi	Anna E. Hjalmarsson	molecular association	H. gregoryi	28-Jul-2013	Hjalmarsson, Li	China	28.3939	98.9889	4076	736[0n]	658[0n]	35	119	SGN Frankfurt
SPHIM324-17	HlcJS2017LAH1230	AH1230	SMFTRI00017762	Larva	-	Himalopsyche gregoryi	Anna E. Hjalmarsson	molecular association	H. gregoryi	28-Jul-2013	Hjalmarsson, Li	China	28.3939	98.9889	4076	706[0n]	658[0n]	21, 32, 35	119	SGN Frankfurt
SPHIM325-17	HlcJS2020LAH1233	AH1233	SMFTRI00017765	Larva	-	Himalopsyche gregoryi	Anna E. Hjalmarsson	molecular association	H. gregoryi	28-Jul-2013	Hjalmarsson, Li	China	28.3939	98.9889	4076	736[1n]	0[n]	4, 21	NA	SGN Frankfurt
SPHIM326-17	HlcJS2022LAH1235	AH1235	SMFTRI00017767	Larva	-	Himalopsyche gregoryi	Anna E. Hjalmarsson	molecular association	H. gregoryi	28-Jul-2013	Hjalmarsson, Li	China	28.3939	98.9889	4076	736[0n]	0[n]	21	NA	SGN Frankfurt
SPHIM327-17	HlcJS2023LAH1236	AH1236	SMFTRI00017768	Larva	-	Himalopsyche gregoryi	Anna E. Hjalmarsson	molecular association	H. gregoryi	28-Jul-2013	Hjalmarsson, Li	China	28.3939	98.9889	4076	736[2n]	0[n]	36	NA	SGN Frankfurt
SPHIM328-17	HlcJS2024LAH1237	AH1237	SMFTRI00017769	Larva	-	Himalopsyche gregoryi	Anna E. Hjalmarsson	molecular association	H. gregoryi	28-Jul-2013	Hjalmarsson, Li	China	28.3939	98.9889	4076	736[1n]	561[0n]	21	117, 121, 122	SGN Frankfurt
SPHIM329-17	HlcJS2025LAH1238	AH1238	SMFTRI00017770	Larva	-	Himalopsyche gregoryi	Anna E. Hjalmarsson	molecular association	H. gregoryi	28-Jul-2013	Hjalmarsson, Li	China	28.3939	98.9889	4076	716[0n]	0[n]	5	NA	SGN Frankfurt
SPHIM330-17	HlcJS2027LAH1240	AH1240	SMFTRI00017772	Larva	-	Himalopsyche gregoryi	Anna E. Hjalmarsson	molecular association	H. gregoryi	28-Jul-2013	Hjalmarsson, Li	China	28.3939	98.9889	4076	736[3n]	0[n]	37	NA	SGN Frankfurt
SPHIM331-17	HlcJS2028LAH1241	AH1241	SMFTRI00017773	Larva	-	Himalopsyche gregoryi	Anna E. Hjalmarsson	molecular association	H. gregoryi	28-Jul-2013	Hjalmarsson, Li	China	28.3939	98.9889	4076	736[0n]	0[n]	25	NA	SGN Frankfurt
SPHIM332-17	HlcJS2029LAH1242	AH1242	SMFTRI00017774	Larva	-	Himalopsyche gregoryi	Anna E. Hjalmarsson	molecular association	H. gregoryi	28-Jul-2013	Hjalmarsson, Li	China	28.3939	98.9889	4076	736[2n]	0[n]	5, 21, 25	NA	SGN Frankfurt
SPHIM333-17	HLcJS1902LAH1244	AH1244	SMFTRI00017776	Larva	-	Himalopsyche gregoryi	Anna E. Hjalmarsson	molecular association	H. gregoryi	29-Jul-2013	Hjalmarsson, Li	China	28.3915	98.9887	4143	736[0n]	0[n]	5	NA	SGN Frankfurt
SPHIM334-17	HLcJS1903LAH1245	AH1245	SMFTRI00017777	Larva	-	Himalopsyche gregoryi	Anna E. Hjalmarsson	molecular association	H. gregoryi	29-Jul-2013	Hjalmarsson, Li	China	28.3915	98.9887	4143	736[1n]	0[n]	25	NA	SGN Frankfurt
SPHIM335-17	HLcJS1904LAH1246	AH1246	SMFTRI00017778	Larva	-	Himalopsyche gregoryi	Anna E. Hjalmarsson	molecular association	H. gregoryi	29-Jul-2013	Hjalmarsson, Li	China	28.3915	98.9887	4143	723[0n]	0[n]	21	NA	SGN Frankfurt
SPHIM336-17	HLcJS1905LAH1247	AH1247	SMFTRI00017779	Larva	-	Himalopsyche gregoryi	Anna E. Hjalmarsson	molecular association	H. gregoryi	29-Jul-2013	Hjalmarsson, Li	China	28.3915	98.9887	4143	736[0n]	490[0n]	25	121, 122, 125, 126	SGN Frankfurt
SPHIM337-17	HLcJS1907LAH1249	AH1249	SMFTRI00017781	Larva	-	Himalopsyche gregoryi	Anna E. Hjalmarsson	molecular association	H. gregoryi	29-Jul-2013	Hjalmarsson, Li	China	28.3915	98.9887	4143	736[1n]	614[0n]	32	119	SGN Frankfurt
SPHIM338-17	HLcJS1908LAH1250	AH1250	SMFTRI00017782	Larva	-	Himalopsyche gregoryi	Anna E. Hjalmarsson	molecular association	H. gregoryi	29-Jul-2013	Hjalmarsson, Li	China	28.3915	98.9887	4143	736[1n]	598[0n]	5, 25	122, 125, 126	SGN Frankfurt
SPHIM339-17	HLcJS1909LAH1251	AH1251	SMFTRI00017783	Larva	-	Himalopsyche gregoryi	Anna E. Hjalmarsson	molecular association	H. gregoryi	29-Jul-2013	Hjalmarsson, Li	China	28.3915	98.9887	4143	704[1n]	0[n]	33	NA	SGN Frankfurt
SPHIM340-17	HLcJS1910LAH1252	AH1252	SMFTRI00017784	Larva	-	Himalopsyche gregoryi	Anna E. Hjalmarsson	molecular association	H. gregoryi	29-Jul-2013	Hjalmarsson, Li	China	28.3915	98.9887	4143	736[0n]	0[n]	25	NA	SGN Frankfurt
SPHIM341-17	HLcJS1911LAH1253	AH1253	SMFTRI00017785	Larva	-	Himalopsyche gregoryi	Anna E. Hjalmarsson	molecular association	H. gregoryi	29-Jul-2013	Hjalmarsson, Li	China	28.3915	98.9887	4143	736[0n]	566[0n]	21	122, 125, 126	SGN Frankfurt
SPHIM342-17	HLcJS1913LAH1255	AH1255	SMFTRI00017787	Larva	-	Himalopsyche gregoryi	Anna E. Hjalmarsson	molecular association	H. gregoryi	29-Jul-2013	Hjalmarsson, Li	China	28.3915	98.9887	4143	736[1n]	608[0n]	5, 25	124	SGN Frankfurt
SPHIM343-17	HLcJS1915LAH1257	AH1257	SMFTRI00017789	Larva	-	Himalopsyche gregoryi	Anna E. Hjalmarsson	molecular association	H. gregoryi	29-Jul-2013	Hjalmarsson, Li	China	28.3915	98.9887	4143	736[0n]	577[0n]	25	117, 121, 122	SGN Frankfurt
SPHIM344-17	HLcJS1916LAH1258	AH1258	SMFTRI00017790	Larva	-	Himalopsyche gregoryi	Anna E. Hjalmarsson	molecular association	H. gregoryi	29-Jul-2013	Hjalmarsson, Li	China	28.3915	98.9887	4143	721[0n]	0[n]	21, 32, 35	NA	SGN Frankfurt
SPHIM345-17	HLcJS1917LAH1259	AH1259	SMFTRI00017791	Larva	-	Himalopsyche gregoryi	Anna E. Hjalmarsson	molecular association	H. gregoryi	29-Jul-2013	Hjalmarsson, Li	China	28.3915	98.9887	4143	736[1n]	0[n]	5, 25	NA	SGN Frankfurt
SPHIM346-17	HLcJS1918LAH1260	AH1260	SMFTRI00017792	Larva	-	Himalopsyche gregoryi	Anna E. Hjalmarsson	molecular association	H. gregoryi	29-Jul-2013	Hjalmarsson, Li	China	28.3915	98.9887	4143	736[1n]	0[n]	5, 25	NA	SGN Frankfurt
SPHIM347-17	HlcJS1804LAH1261	AH1261	SMFTRI00017793	Larva	-	Himalopsyche gregoryi	Anna E. Hjalmarsson	molecular association	H. gregoryi	29-Jul-2013	Hjalmarsson, Li	China	28.3814	98.9975	4324	736[0n]	0[n]	25	NA	SGN Frankfurt
SPHIM348-17	HlcJS1807LAH1264	AH1264	SMFTRI00017796	Larva	-	Himalopsyche gregoryi	Anna E. Hjalmarsson	molecular association	H. gregoryi	29-Jul-2013	Hjalmarsson, Li	China	28.3814	98.9975	4324	701[1n]	0[n]	4, 21	NA	SGN Frankfurt
SPHIM349-17	HlcJS1808LAH1265	AH1265	SMFTRI00017797	Larva	-	Himalopsyche gregoryi	Anna E. Hjalmarsson	molecular association	H. gregoryi	29-Jul-2013	Hjalmarsson, Li	China	28.3814	98.9975	4324	736[0n]	658[0n]	25	124	SGN Frankfurt
SPHIM350-17	HlcJS1809LAH1266	AH1266	SMFTRI00017798	Larva	-	Himalopsyche gregoryi	Anna E. Hjalmarsson	molecular association	H. gregoryi	29-Jul-2013	Hjalmarsson, Li	China	28.3814	98.9975	4324	736[3n]	0[n]	30	NA	SGN Frankfurt
SPHIM351-17	HlcJS1810LAH1267	AH1267	SMFTRI00017799	Larva	-	Himalopsyche gregoryi	Anna E. Hjalmarsson	molecular association	H. gregoryi	29-Jul-2013	Hjalmarsson, Li	China	28.3814	98.9975	4324	736[2n]	0[n]	21	NA	SGN Frankfurt
SPHIM352-17	HlcJS1811LAH1268	AH1268	SMFTRI00017800	Larva	-	Himalopsyche gregoryi	Anna E. Hjalmarsson	molecular association	H. gregoryi	29-Jul-2013	Hjalmarsson, Li	China	28.3814	98.9975	4324	736[1n]	0[n]	5, 25	NA	SGN Frankfurt
SPHIM353-17	HlcJS1812LAH1269	AH1269	SMFTRI00017801	Larva	-	Himalopsyche gregoryi	Anna E. Hjalmarsson	molecular association	H. gregoryi	29-Jul-2013	Hjalmarsson, Li	China	28.3814	98.9975	4324	736[0n]	0[n]	31	NA	SGN Frankfurt
SPHIM354-17	HlcJS1813LAH1270	AH1270	SMFTRI00017802	Larva	-	Himalopsyche gregoryi	Anna E. Hjalmarsson	molecular association	H. gregoryi	29-Jul-2013	Hjalmarsson, Li	China	28.3814	98.9975	4324	736[0n]	658[0n]	25	122	SGN Frankfurt
SPHIM355-17	HlcGQ0902LAH1272	AH1272	SMFTRI00017804	Larva	-	Himalopsyche gregoryi	Anna E. Hjalmarsson	molecular association	H. gregoryi	5-Aug-2013	Chen, Hjalmarsson, Li	China	28.3302	99.7742	3749	736[0n]	658[0n]	17	115	SGN Frankfurt
SPHIM356-17	HlcGQ1902LAH1273	AH1273	SMFTRI00017805	Larva	-	Himalopsyche gregoryi	Anna E. Hjalmarsson	molecular association	H. gregoryi	5-Aug-2013	Chen, Hjalmarsson, Li	China	28.5389	99.8174	3609	0[n]	658[0n]	NA	116	SGN Frankfurt
SPHIM357-17	HlcJS1302LAH1283	AH1283	SMFTRI00017815	Larva	-	Himalopsyche gregoryi	Anna E. Hjalmarsson	molecular association	H. gregoryi	30-Jul-2013	Chen, Hjalmarsson, Li	China	28.2934	99.153	3306	736[0n]	0[n]	4	NA	SGN Frankfurt
SPHIM358-17	HlcJS1303LAH1284	AH1284	SMFTRI00017816	Larva	-	Himalopsyche gregoryi	Anna E. Hjalmarsson	molecular association	H. gregoryi	30-Jul-2013	Chen, Hjalmarsson, Li	China	28.2934	99.153	3306	736[0n]	658[0n]	21	122	SGN Frankfurt
SPHIM359-17	HlcJS1304LAH1286	AH1286	SMFTRI00017818	Larva	-	Himalopsyche gregoryi	Anna E. Hjalmarsson	molecular association	H. gregoryi	30-Jul-2013	Chen, Hjalmarsson, Li	China	28.2934	99.153	3306	736[0n]	658[0n]	22	118	SGN Frankfurt
SPHIM360-17	HlcJS1305LAH1287	AH1287	SMFTRI00017819	Larva	-	Himalopsyche gregoryi	Anna E. Hjalmarsson	molecular association	H. gregoryi	30-Jul-2013	Chen, Hjalmarsson, Li	China	28.2934	99.153	3306	736[0n]	0[n]	5	NA	SGN Frankfurt
SPHIM361-17	HlcJS2031LAH1288	AH1288	SMFTRI00017820	Larva	-	Himalopsyche gregoryi	Anna E. Hjalmarsson	molecular association	H. gregoryi	28-Jul-2013	Hjalmarsson, Li	China	28.3939	98.9889	4076	736[0n]	658[0n]	25	125	SGN Frankfurt
SPHIM362-17	HlcJS2202LAH1289	AH1289	SMFTRI00017821	Larva	-	Himalopsyche gregoryi	Anna E. Hjalmarsson	molecular association	H. gregoryi	28-Jul-2013	Hjalmarsson, Li	China	28.4065	98.9814	3834	736[1n]	658[0n]	24	122	SGN Frankfurt
SPHIM363-17	HlcJS2203LAH1290	AH1290	SMFTRI00017822	Larva	-	Himalopsyche gregoryi	Anna E. Hjalmarsson	molecular association	H. gregoryi	28-Jul-2013	Hjalmarsson, Li	China	28.4065	98.9814	3834	736[0n]	658[0n]	25	119	SGN Frankfurt
SPHIM364-17	HlcJS2204LAH1291	AH1291	SMFTRI00017823	Larva	-	Himalopsyche gregoryi	Anna E. Hjalmarsson	molecular association	H. gregoryi	28-Jul-2013	Hjalmarsson, Li	China	28.4065	98.9814	3834	736[0n]	658[0n]	21	120	SGN Frankfurt
SPHIM365-17	HlcJS2205LAH1292	AH1292	SMFTRI00017824	Larva	-	Himalopsyche gregoryi	Anna E. Hjalmarsson	molecular association	H. gregoryi	28-Jul-2013	Hjalmarsson, Li	China	28.4065	98.9814	3834	736[0n]	651[0n]	5	122125	SGN Frankfurt
SPHIM366-17	HlcJS2206LAH1293	AH1293	SMFTRI00017825	Larva	-	Himalopsyche gregoryi	Anna E. Hjalmarsson	molecular association	H. gregoryi	28-Jul-2013	Hjalmarsson, Li	China	28.4065	98.9814	3834	736[0n]	0[n]	25	NA	SGN Frankfurt
SPHIM367-17	HlcJS2207LAH1294	AH1294	SMFTRI00017826	Larva	-	Himalopsyche gregoryi	Anna E. Hjalmarsson	molecular association	H. gregoryi	28-Jul-2013	Hjalmarsson, Li	China	28.4065	98.9814	3834	736[0n]	0[n]	21	NA	SGN Frankfurt
SPHIM368-17	LZ30_gregoryi	LZ30	NA	Adult	M	Himalopsyche gregoryi	Hans Malicky	morphology	H. gregoryi	17-May-2012	Floriani	China	27.4	99.6667	3350	736[0n]	1014[0n]	25	124	Malicky, Lunz
SPHIM004-17	SP588_gyamo	SP0588	NA	Adult	M	Himalopsyche gyamo	Hans Malicky	morphology	H. gyamo	18-Jul-2009	Allen	Nepal	NA	NA	3992.88	736[352n]	367[0n]	136	5	Malicky, Lunz
SPHIM122-17	LZ47_horai	LZ47	NA	Adult	M	Himalopsyche horai	Hans Malicky	morphology	H. horai	28-Apr-2006	Hans Malicky, Wolfram Graf	Bhutan	27.4667	89.35	2400	0[n]	869[0n]	NA	44	Malicky, Lunz
SPHIM123-17	LZ48_horai	LZ48	NA	Adult	M	Himalopsyche horai	Hans Malicky	morphology	H. horai	28-Apr-2006	Hans Malicky, Wolfram Graf	Bhutan	27.4667	89.35	2400	0[n]	697[0n]	NA	44	Malicky, Lunz
SPHIM124-17	LZ49_horai_F	LZ49	NA	Adult	F	Himalopsyche horai	Anna E. Hjalmarsson	molecular association	H. horai	18-Apr-2006	Wolfram Graf	Bhutan	26.9833	90.15	1700	736[3n]	658[0n]	108	43	Malicky, Lunz
SPHIM125-17	HhoSP590_horai	SP0590	SMFTRI00016455	Adult	M	Himalopsyche horai	Hans Malicky	morphology	H. horai	28-May-2006	Hans Malicky, Wolfram Graf	Bhutan	27.4667	89.35	2400	736[342n]	367[1n]	108	44	Malicky, Lunz
SPHIM126-17	HhoSP591_horai	SP0591	SMFTRI00016456	Adult	F	Himalopsyche horai	Anna E. Hjalmarsson	molecular association	H. horai	28-May-2006	Hans Malicky, Wolfram Graf	Bhutan	27.4667	89.35	2400	736[342n]	472[0n]	108	44	Malicky, Lunz
SPHIM005-17	HkuSP592_kuldschensis	SP0592	SMFTRI00016457	Adult	M	Himalopsyche kuldschensis	Hans Malicky	morphology	H. kuldschensis	10-Jun-2010	Wieser	Kyrgyzstan	39.6944	70.8881	1900	736[171n]	367[0n]	8	16	Malicky, Lunz
SPHIM006-17	HkuSP593_kuldschensis	SP0593	SMFTRI00016458	Adult	F	Himalopsyche kuldschensis	Anna E. Hjalmarsson	molecular association	H. kuldschensis	10-Jun-2010	Wieser	Kyrgyzstan	39.6944	70.8881	1900	736[160n]	472[0n]	8	16	Malicky, Lunz
SPHIM135-17	HspMyCh01JO22_lanceolata	AH1571	NA	Adult	F	Himalopsyche lanceolata	Anna E. Hjalmarsson	molecular association	H. lanceolata	1-Feb-2005	S. Naumann	Myanmar	NA	NA	2300	736[2n]	995[0n]	83	42	MFN Berlin
SPHIM136-17	HspMyCh02JO23_lanceolata	AH1572	NA	Adult	F	Himalopsyche lanceolata	Anna E. Hjalmarsson	molecular association	H. lanceolata	24-26-Jun-2008	S. Naumann	Myanmar	NA	NA	2495	667[0n]	850[0n]	83	42	MFN Berlin
SPHIM137-17	HspMyCh03JO24_lanceolata	AH1573	NA	Adult	M	Himalopsyche lanceolata	Anna E. Hjalmarsson	morphology	H. lanceolata	24-26-Jun-2008	S. Naumann	Myanmar	NA	NA	2495	682[2n]	1007[1n]	83, 84	42	MFN Berlin
SPHIM138-17	HspMyCh04JO25_lanceolata	AH1574	NA	Adult	M	Himalopsyche lanceolata	Anna E. Hjalmarsson	morphology	H. lanceolata	22-May-2012	S. Naumann	Myanmar	NA	NA	1916	736[1n]	1006[0n]	84	42	MFN Berlin
SPHIM112-17	RspMK0203MAH0780_lepcha	AH0780	SMFTRI00017314	Adult	M	Himalopsyche lepcha	Anna E. Hjalmarsson	morphology	H. lepcha	20-Apr-2013	Tachamo Shah	Nepal	27.6227	87.231	2148	736[0n]	1011[0n]	134	36	SGN Frankfurt
SPHIM113-17	RspMK0204MAH0781_lepcha	AH0781	SMFTRI00016454	Adult	M	Himalopsyche lepcha	Anna E. Hjalmarsson	morphology	H. lepcha	20-Apr-2013	Tachamo Shah	Nepal	27.6227	87.231	2148	736[4n]	1011[0n]	135	36	SGN Frankfurt
SPHIM114-17	LZ51_lepcha	LZ51	NA	Adult	M	Himalopsyche lepcha	Hans Malicky	morphology	H. lepcha	18-Apr-2006	Wolfram Graf	Bhutan	26.9833	90.15	1700	716[1n]	609[0n]	110	39	Malicky, Lunz
SPHIM115-17	HlepchaSP0042_lepcha	SP0042	NA	Adult	M	Himalopsyche lepcha	Hans Malicky	morphology	H. lepcha	18-Apr-2006	Graf	Bhutan	NA	NA	NA	0[n]	658[0n]	NA	38	Malicky, Lunz
SPHIM116-17	HleSP0594_lepcha	SP0594	SMFTRI00016459	Adult	M	Himalopsyche lepcha	Hans Malicky	morphology	H. lepcha	18-Apr-2006	Graf	Bhutan	26.9833	90.15	1700	0[n]	367[0n]	NA	37	Malicky, Lunz
SPHIM139-17	HspTaTa01JO02_lua	AH1551	NA	Adult	M	Himalopsyche lua	Anna E. Hjalmarsson	morphology	H. lua	4-Mar-2000	W. Speidel	Taiwan	NA	NA	1100	787[0n]	388[0n]	NA	50	MFN Berlin
SPHIM140-17	HluTaFu01MJO39_lua	AH1588	NA	Adult	M	Himalopsyche lua	Anna E. Hjalmarsson	morphology	H. lua	18-Apr-1999	H.Y. Wang	Taiwan	NA	NA	NA	0[n]	367[0n]	NA	49	MFN Berlin
SPHIM141-17	HspTaNa01JO40_lua	AH1589	NA	Adult	F	Himalopsyche lua	Anna E. Hjalmarsson	molecular association	H. lua	24-29-Oct-1998	Mey, Speidel	Taiwan	NA	NA	650	367[1n]	367[0n]	NA	48	MFN Berlin
SPHIM142-17	HspTaNa02JO41_lua	AH1590	NA	Adult	F	Himalopsyche lua	Anna E. Hjalmarsson	molecular association	H. lua	24-29-Oct-1998	Mey, Speidel	Taiwan	NA	NA	650	0[n]	367[0n]	NA	50	MFN Berlin
SPHIM143-17	HspTaTa02JO42_lua	AH1591	NA	Adult	F	Himalopsyche lua	Anna E. Hjalmarsson	molecular association	H. lua	4-Mar-2000	W. Speidel	Taiwan	NA	NA	1100	319[2n]	367[0n]	NA	50	MFN Berlin
SPHIM144-17	HspMyPT0101FAH1521_navasi	AH1521	SMFTRI00018046	Adult	F	Himalopsyche navasi	Anna E. Hjalmarsson	molecular association	H. navasi	13-Jan-2015	Porgsak Landa	Myanmar	21.4436	99.5783	977	736[0n]	658[0n]	93	55	MFN Berlin
SPHIM145-17	HnaViFa01MJO09_navasi	AH1558	NA	Adult	M	Himalopsyche navasi	Wolfram Mey	morphology	H. navasi	3-Mar-1995	NA	Vietnam	22.2833	103.75	1520	0[n]	367[6n]	NA	53	MFN Berlin
SPHIM146-17	HspViFa02JO10_navasi	AH1559	NA	Adult	M	Himalopsyche navasi	Anna E. Hjalmarsson	morphology	H. navasi	3-Mar-1995	NA	Vietnam	NA	NA	NA	0[n]	367[0n]	NA	56	MFN Berlin
SPHIM147-17	LZ60_SP0600_navasi	SP0600_LZ60	SMFTRI00016465	Adult	M	Himalopsyche navasi	Hans Malicky	morphology	H. navasi	5-Sep-2006	Kyselak (sivec)	China	NA	NA	NA	0[n]	648[0n]	NA	54	Malicky, Lunz
SPHIM148-17	HphWaWh0101MAH1525_phryganea	AH1525	SMFTRI00018050	Adult	M	Himalopsyche phryganea	Anna E. Hjalmarsson	morphology	H. phryganea	NA	NA	United States	48.8773	-121.671	837	736[0n]	367[0n]	1	3	SGN Frankfurt
SPHIM149-17	HphWaWh0102FAH1526_phryganea	AH1526	SMFTRI00018051	Adult	F	Himalopsyche phryganea	Anna E. Hjalmarsson	molecular association	H. phryganea	NA	NA	United States	48.8773	-121.671	837	736[0n]	367[0n]	1	3	SGN Frankfurt
SPHIM150-17	HphCaSi0101LAH1527_phryganea	AH1527	SMFTRI00018052	Larva	-	Himalopsyche phryganea	Anna E. Hjalmarsson, Wolfram Graf, Simon Vitecek	morphology	H. phryganea	7-Oct-2014	Cary D. Kerst	United States	41.9286	-123.131	1227.12	736[0n]	1013[0n]	15	1	SGN Frankfurt
SPHIM151-17	HphCaSi0102LAH1528_phryganea	AH1528	SMFTRI00018053	Larva	-	Himalopsyche phryganea	Anna E. Hjalmarsson, Wolfram Graf, Simon Vitecek	morphology	H. phryganea	7-Oct-2014	Cary D. Kerst	United States	41.9286	-123.131	1227.12	736[0n]	993[0n]	16	1	SGN Frankfurt
SPHIM152-17	AH1542Hlc_phryganea	AH1542	SMFTRI00018067	Larva	-	Himalopsyche phryganea	Anna E. Hjalmarsson, Wolfram Graf, Simon Vitecek	morphology	H. phryganea	25-Apr-2014	NA	United States	45.3062	-121.716	NA	736[0n]	1013[0n]	1	2	SGN Frankfurt
SPHIM194-17	HlcJS1702LAH1196	AH1196	SMFTRI00017755	Larva	-	Himalopsyche sp.	Anna E. Hjalmarsson	molecular association	H. sp. 1196 (L)	30-Jul-2013	Chen, Hjalmarsson, Li	China	28.3117	99.1332	3605	736[0n]	1013[0n]	23	175	SGN Frankfurt
SPHIM195-17	HlcGQ1903LAH1274	AH1274	SMFTRI00017806	Larva	-	Himalopsyche sp.	Anna E. Hjalmarsson	molecular association	H. sp. 1196 (L)	5-Aug-2013	Chen, Hjalmarsson, Li	China	28.5389	99.8174	3609	0[n]	658[0n]	NA	179	SGN Frankfurt
SPHIM196-17	HlcGQ1904LAH1275	AH1275	SMFTRI00017807	Larva	-	Himalopsyche sp.	Anna E. Hjalmarsson	molecular association	H. sp. 1196 (L)	5-Aug-2013	Chen, Hjalmarsson, Li	China	28.5389	99.8174	3609	0[n]	658[0n]	NA	178	SGN Frankfurt
SPHIM197-17	HlcGQ1905LAH1276	AH1276	SMFTRI00017808	Larva	-	Himalopsyche sp.	Anna E. Hjalmarsson	molecular association	H. sp. 1196 (L)	5-Aug-2013	Chen, Hjalmarsson, Li	China	28.5389	99.8174	3609	722[3n]	658[0n]	18	178	SGN Frankfurt
SPHIM198-17	HlcGQ1906LAH1277	AH1277	SMFTRI00017809	Larva	-	Himalopsyche sp.	Anna E. Hjalmarsson	molecular association	H. sp. 1196 (L)	5-Aug-2013	Chen, Hjalmarsson, Li	China	28.5389	99.8174	3609	0[n]	658[0n]	NA	178	SGN Frankfurt
SPHIM199-17	HlcGQ1907LAH1278	AH1278	SMFTRI00017810	Larva	-	Himalopsyche sp.	Anna E. Hjalmarsson	molecular association	H. sp. 1196 (L)	5-Aug-2013	Chen, Hjalmarsson, Li	China	28.5389	99.8174	3609	736[0n]	658[0n]	19	178	SGN Frankfurt
SPHIM200-17	HlcGQ1908LAH1279	AH1279	SMFTRI00017811	Larva	-	Himalopsyche sp.	Anna E. Hjalmarsson	molecular association	H. sp. 1196 (L)	5-Aug-2013	Chen, Hjalmarsson, Li	China	28.5389	99.8174	3609	736[0n]	1014[0n]	19	176	SGN Frankfurt
SPHIM201-17	HlcGQ1909LAH1280	AH1280	SMFTRI00017812	Larva	-	Himalopsyche sp.	Anna E. Hjalmarsson	molecular association	H. sp. 1196 (L)	5-Aug-2013	Chen, Hjalmarsson, Li	China	28.5389	99.8174	3609	0[n]	658[0n]	NA	178	SGN Frankfurt
SPHIM202-17	HlcXC0114LAH1308	AH1308	SMFTRI00017840	Larva	-	Himalopsyche sp.	Anna E. Hjalmarsson	molecular association	H. sp. 1196 (L)	9-Aug-2013	Chen, Hjalmarsson, Li	China	29.116	100.033	4154	0[n]	367[0n]	NA	178	SGN Frankfurt
SPHIM203-17	HlcXC0117LAH1311	AH1311	SMFTRI00017843	Larva	-	Himalopsyche sp.	Anna E. Hjalmarsson	molecular association	H. sp. 1196 (L)	9-Aug-2013	Chen, Hjalmarsson, Li	China	29.116	100.033	4154	736[0n]	1014[0n]	55	178	SGN Frankfurt
SPHIM204-17	HlcGQ1911LAH1343	AH1343	SMFTRI00017875	Larva	-	Himalopsyche sp.	Anna E. Hjalmarsson	molecular association	H. sp. 1196 (L)	5-Aug-2013	Chen, Hjalmarsson, Li	China	28.5389	99.8174	3609	0[n]	633[0n]	NA	177	SGN Frankfurt
SPHIM205-17	HlcGQ1912LAH1344	AH1344	SMFTRI00017876	Larva	-	Himalopsyche sp.	Anna E. Hjalmarsson	molecular association	H. sp. 1196 (L)	5-Aug-2013	Chen, Hjalmarsson, Li	China	28.5389	99.8174	3609	0[n]	367[0n]	NA	178	SGN Frankfurt
SPHIM206-17	HlcGQ1913LAH1345	AH1345	SMFTRI00017877	Larva	-	Himalopsyche sp.	Anna E. Hjalmarsson	molecular association	H. sp. 1196 (L)	5-Aug-2013	Chen, Hjalmarsson, Li	China	28.5389	99.8174	3609	0[n]	570[0n]	NA	178	SGN Frankfurt
SPHIM207-17	HlcGQ1914LAH1346	AH1346	SMFTRI00017878	Larva	-	Himalopsyche sp.	Anna E. Hjalmarsson	molecular association	H. sp. 1196 (L)	5-Aug-2013	Chen, Hjalmarsson, Li	China	28.5389	99.8174	3609	0[n]	658[0n]	NA	178	SGN Frankfurt
SPHIM208-17	HlcGQ1915LAH1347	AH1347	SMFTRI00017879	Larva	-	Himalopsyche sp.	Anna E. Hjalmarsson	molecular association	H. sp. 1196 (L)	5-Aug-2013	Chen, Hjalmarsson, Li	China	28.5389	99.8174	3609	736[0n]	658[0n]	19	178	SGN Frankfurt
SPHIM209-17	HlcXC0201LAH1358	AH1358	SMFTRI00017890	Larva	-	Himalopsyche sp.	Anna E. Hjalmarsson	molecular association	H. sp. 1196 (L)	9-Aug-2013	Chen, Hjalmarsson, Li	China	29.1223	99.9994	4166	0[n]	367[0n]	NA	178	SGN Frankfurt
SPHIM210-17	HlcXC0202LAH1359	AH1359	SMFTRI00017891	Larva	-	Himalopsyche sp.	Anna E. Hjalmarsson	molecular association	H. sp. 1196 (L)	9-Aug-2013	Chen, Hjalmarsson, Li	China	29.1223	99.9994	4166	0[n]	367[0n]	NA	178	SGN Frankfurt
SPHIM211-17	HlcJS1802LAH1208	AH1208	SMFTRI00017739	Larva	-	Himalopsyche sp.	Anna E. Hjalmarsson	molecular association	H. sp. 1254 (L)	29-Jul-2013	Hjalmarsson, Li	China	28.3814	98.9975	4324	736[0n]	0[n]	28	NA	SGN Frankfurt
SPHIM212-17	HlcJS2019LAH1232	AH1232	SMFTRI00017764	Larva	-	Himalopsyche sp.	Anna E. Hjalmarsson	molecular association	H. sp. 1254 (L)	28-Jul-2013	Hjalmarsson, Li	China	28.3939	98.9889	4076	736[0n]	0[n]	28	NA	SGN Frankfurt
SPHIM213-17	HLcJS1912LAH1254	AH1254	SMFTRI00017786	Larva	-	Himalopsyche sp.	Anna E. Hjalmarsson	molecular association	H. sp. 1254 (L)	29-Jul-2013	Hjalmarsson, Li	China	28.3915	98.9887	4143	736[0n]	829[0n]	28	NA	SGN Frankfurt
SPHIM214-17	HlcJS1806LAH1263	AH1263	SMFTRI00017795	Larva	-	Himalopsyche sp.	Anna E. Hjalmarsson	molecular association	H. sp. 1254 (L)	29-Jul-2013	Hjalmarsson, Li	China	28.3814	98.9975	4324	736[0n]	0[n]	29	NA	SGN Frankfurt
SPHIM001-17	RlbJS1903LAH1338_1338	AH1338	SMFTRI00017874	Larva	-	Himalopsyche sp.	Anna E. Hjalmarsson	morphology	H. sp. 1338 (L)	29-Jul-2013	Hjalmarsson, Li	China	28.3915	98.9887	4143	736[0n]	1014[0n]	124	4	SGN Frankfurt
SPHIM007-17	HlbLG0202LAH0328	AH0328	SMFTRI00016589	Larva	-	Himalopsyche sylvicola	Anna E. Hjalmarsson	molecular association	H. sylvicola	11-May-2012	Tachamo Shah	Nepal	28.2059	85.5815	3908	0[n]	367[0n]	NA	12	SGN Frankfurt
SPHIM008-17	HlbLG0203LAH0090	AH0329	SMFTRI00016590	Larva	-	Himalopsyche sylvicola	Anna E. Hjalmarsson	molecular association	H. sylvicola	11-May-2012	Tachamo Shah	Nepal	28.2059	85.5815	3908	0[n]	367[0n]	NA	12	SGN Frankfurt
SPHIM009-17	HsyJS2101MAH0688_sylvicola	AH0688	SMFTRI00017221	Adult	M	Himalopsyche sylvicola	Anna E. Hjalmarsson	morphology	H. sylvicola	29-Jul-2013	Hjalmarsson, Li	China	28.3978	98.984	4073	736[32n]	1014[0n]	94	7	SGN Frankfurt
SPHIM010-17	HsyMK1202LAH1382	AH1382	SMFTRI00017914	Larva	-	Himalopsyche sylvicola	Anna E. Hjalmarsson	morphology	H. sylvicola	24-Apr-2013	Tachamo Shah	Nepal	27.7484	87.1744	3601	736[1n]	1014[0n]	127	13	SGN Frankfurt
SPHIM011-17	RldMK1203LAH1383	AH1383	SMFTRI00017916	Larva	-	Himalopsyche sylvicola	Anna E. Hjalmarsson	morphology	H. sylvicola	24-Apr-2013	Tachamo Shah	Nepal	27.7484	87.1744	3601	736[0n]	367[0n]	126	13	SGN Frankfurt
SPHIM012-17	RldMK1204LAH1384	AH1384	SMFTRI00017917	Larva	-	Himalopsyche sylvicola	Anna E. Hjalmarsson	morphology	H. sylvicola	24-Apr-2013	Tachamo Shah	Nepal	27.7484	87.1744	3601	736[0n]	0[n]	128	NA	SGN Frankfurt
SPHIM013-17	RldMK1205LAH1385	AH1385	SMFTRI00017918	Larva	-	Himalopsyche sylvicola	Anna E. Hjalmarsson	morphology	H. sylvicola	24-Apr-2013	Tachamo Shah	Nepal	27.7484	87.1744	3601	736[0n]	367[0n]	128	13	SGN Frankfurt
SPHIM014-17	RldMK1206LAH1386	AH1386	SMFTRI00017919	Larva	-	Himalopsyche sylvicola	Anna E. Hjalmarsson	morphology	H. sylvicola	24-Apr-2013	Tachamo Shah	Nepal	27.7484	87.1744	3601	736[0n]	367[0n]	126	13	SGN Frankfurt
SPHIM015-17	RldMK1207LAH1387	AH1387	SMFTRI00017920	Larva	-	Himalopsyche sylvicola	Anna E. Hjalmarsson	morphology	H. sylvicola	24-Apr-2013	Tachamo Shah	Nepal	27.7484	87.1744	3601	736[0n]	367[0n]	126	13	SGN Frankfurt
SPHIM016-17	RldMK1208LAH1388	AH1388	SMFTRI00017921	Larva	-	Himalopsyche sylvicola	Anna E. Hjalmarsson	morphology	H. sylvicola	24-Apr-2013	Tachamo Shah	Nepal	27.7484	87.1744	3601	736[0n]	0[n]	132	NA	SGN Frankfurt
SPHIM017-17	RldMK1209LAH1389	AH1389	SMFTRI00017922	Larva	-	Himalopsyche sylvicola	Anna E. Hjalmarsson	morphology	H. sylvicola	24-Apr-2013	Tachamo Shah	Nepal	27.7484	87.1744	3601	736[1n]	0[n]	127	NA	SGN Frankfurt
SPHIM018-17	RldMK1210LAH1390	AH1390	SMFTRI00017925	Larva	-	Himalopsyche sylvicola	Anna E. Hjalmarsson	morphology	H. sylvicola	24-Apr-2013	Tachamo Shah	Nepal	27.7484	87.1744	3601	735[0n]	0[n]	126	NA	SGN Frankfurt
SPHIM019-17	RldMK1211LAH1393	AH1393	SMFTRI00017926	Larva	-	Himalopsyche sylvicola	Anna E. Hjalmarsson	morphology	H. sylvicola	24-Apr-2013	Tachamo Shah	Nepal	27.7484	87.1744	3601	736[1n]	0[n]	126	NA	SGN Frankfurt
SPHIM020-17	RldMK1212LAH1394	AH1394	SMFTRI00017927	Larva	-	Himalopsyche sylvicola	Anna E. Hjalmarsson	morphology	H. sylvicola	24-Apr-2013	Tachamo Shah	Nepal	27.7484	87.1744	3601	736[0n]	367[0n]	126	13	SGN Frankfurt
SPHIM021-17	RldMK1213LAH1395	AH1395	SMFTRI00017929	Larva	-	Himalopsyche sylvicola	Anna E. Hjalmarsson	morphology	H. sylvicola	24-Apr-2013	Tachamo Shah	Nepal	27.7484	87.1744	3601	736[0n]	367[0n]	130	13	SGN Frankfurt
SPHIM022-17	HsyMK1214LAH1396	AH1396	SMFTRI00017928	Larva	-	Himalopsyche sylvicola	Anna E. Hjalmarsson	morphology	H. sylvicola	24-Apr-2013	Tachamo Shah	Nepal	27.7484	87.1744	3601	736[0n]	1014[0n]	129	13	SGN Frankfurt
SPHIM023-17	RldMK1215LAH1397	AH1397	SMFTRI00017930	Larva	-	Himalopsyche sylvicola	Anna E. Hjalmarsson	morphology	H. sylvicola	24-Apr-2013	Tachamo Shah	Nepal	27.7484	87.1744	3601	736[0n]	367[0n]	126	13	SGN Frankfurt
SPHIM024-17	RldMK1216LAH1398	AH1398	SMFTRI00017238	Larva	-	Himalopsyche sylvicola	Anna E. Hjalmarsson	morphology	H. sylvicola	24-Apr-2013	Tachamo Shah	Nepal	27.7484	87.1744	3601	736[0n]	367[0n]	128	13	SGN Frankfurt
SPHIM025-17	RldLG2102LAH1401	AH1401	SMFTRI00017934	Larva	-	Himalopsyche sylvicola	Anna E. Hjalmarsson	morphology	H. sylvicola	18-May-2013	Tachamo Shah	Nepal	28.0581	85.4588	3728	736[1n]	0[n]	131	NA	SGN Frankfurt
SPHIM026-17	RldLG2103LAH1402	AH1402	SMFTRI00017935	Larva	-	Himalopsyche sylvicola	Anna E. Hjalmarsson	morphology	H. sylvicola	18-May-2013	Tachamo Shah	Nepal	28.0581	85.4588	3728	725[0n]	367[0n]	44	11	SGN Frankfurt
SPHIM027-17	RldLG2104LAH1403	AH1403	SMFTRI00017915	Larva	-	Himalopsyche sylvicola	Anna E. Hjalmarsson	morphology	H. sylvicola	18-May-2013	Tachamo Shah	Nepal	28.0581	85.4588	3728	736[3n]	0[n]	131	NA	SGN Frankfurt
SPHIM028-17	RldLG0206LAH1404	AH1404	SMFTRI00017963	Larva	-	Himalopsyche sylvicola	Anna E. Hjalmarsson	morphology	H. sylvicola	13-May-2013	Shah, Tachamo Shah	Nepal	28.2059	85.5815	3908	736[1n]	356[0n]	127	10	SGN Frankfurt
SPHIM029-17	RlbMK1218LAH1439	AH1439	SMFTRI00017972	Larva	-	Himalopsyche sylvicola	Anna E. Hjalmarsson	morphology	H. sylvicola	24-Apr-2013	Tachamo Shah	Nepal	27.7484	87.1744	3601	736[0n]	0[n]	126	NA	SGN Frankfurt
SPHIM030-17	RlbMK1219LAH1440	AH1440	SMFTRI00017973	Larva	-	Himalopsyche sylvicola	Anna E. Hjalmarsson	morphology	H. sylvicola	24-Apr-2013	Tachamo Shah	Nepal	27.7484	87.1744	3601	736[1n]	0[n]	126	NA	SGN Frankfurt
SPHIM031-17	RlbMK1220LAH1441	AH1441	SMFTRI00017974	Larva	-	Himalopsyche sylvicola	Anna E. Hjalmarsson	morphology	H. sylvicola	24-Apr-2013	Tachamo Shah	Nepal	27.7484	87.1744	3601	736[0n]	0[n]	126	NA	SGN Frankfurt
SPHIM032-17	RlbMK1221LAH1442	AH1442	SMFTRI00017975	Larva	-	Himalopsyche sylvicola	Anna E. Hjalmarsson	morphology	H. sylvicola	24-Apr-2013	Tachamo Shah	Nepal	27.7484	87.1744	3601	736[1n]	0[n]	127	NA	SGN Frankfurt
SPHIM033-17	RlbMK1222LAH1443	AH1443	SMFTRI00017976	Larva	-	Himalopsyche sylvicola	Anna E. Hjalmarsson	morphology	H. sylvicola	24-Apr-2013	Tachamo Shah	Nepal	27.7484	87.1744	3601	736[3n]	0[n]	127, 128, 132	NA	SGN Frankfurt
SPHIM034-17	RlbMK1223LAH1444	AH1444	SMFTRI00017977	Larva	-	Himalopsyche sylvicola	Anna E. Hjalmarsson	morphology	H. sylvicola	24-Apr-2013	Tachamo Shah	Nepal	27.7484	87.1744	3601	736[0n]	0[n]	128	NA	SGN Frankfurt
SPHIM035-17	RlbMK1224LAH1445	AH1445	SMFTRI00017978	Larva	-	Himalopsyche sylvicola	Anna E. Hjalmarsson	morphology	H. sylvicola	24-Apr-2013	Tachamo Shah	Nepal	27.7484	87.1744	3601	736[0n]	0[n]	129	NA	SGN Frankfurt
SPHIM036-17	RlbMK1225LAH1446	AH1446	SMFTRI00017936	Larva	-	Himalopsyche sylvicola	Anna E. Hjalmarsson	morphology	H. sylvicola	24-Apr-2013	Tachamo Shah	Nepal	27.7484	87.1744	3601	736[0n]	0[n]	130	NA	SGN Frankfurt
SPHIM037-17	HspBhHj03JO45_sylvicola	AH1594	NA	Adult	F	Himalopsyche sylvicola	Anna E. Hjalmarsson	molecular association	H. sylvicola	31-Jul-2005	S. Naumann	Bhutan	NA	NA	4100	736[0n]	713[5n]	74	9	MFN Berlin
SPHIM038-17	HspBhHj04JO46_sylvicola	AH1595	NA	Adult	M	Himalopsyche sylvicola	Anna E. Hjalmarsson	morphology	H. sylvicola	31-Jul-2005	S. Naumann	Bhutan	NA	NA	4100	736[3n]	367[0n]	74, 127	8	MFN Berlin
SPHIM039-17	HspBhHj07JO49_sylvicola	AH1598	NA	Adult	M	Himalopsyche sylvicola	Anna E. Hjalmarsson	morphology	H. sylvicola	31-Jul-2005	S. Naumann	Bhutan	NA	NA	4100	820[4n]	367[0n]	NA	9	MFN Berlin
SPHIM469-17	HlcIN0203LAH0076	AH0076	SMFTRI00016576	Larva	-	Himalopsyche tibetana	Anna E. Hjalmarsson	molecular association	H. tibetana	12-Jun-2012	Tachamo Shah	Nepal	27.997	85.7178	3141	0[n]	367[0n]	NA	161	SGN Frankfurt
SPHIM470-17	HlcIN0301LAH0077	AH0077	SMFTRI00016577	Larva	-	Himalopsyche tibetana	Anna E. Hjalmarsson	molecular association	H. tibetana	10-Jun-2012	Tachamo Shah	Nepal	27.9909	85.7144	2910	0[n]	367[0n]	NA	161	SGN Frankfurt
SPHIM471-17	HlcIN0302LAH0078	AH0078	SMFTRI00016578	Larva	-	Himalopsyche tibetana	Anna E. Hjalmarsson	molecular association	H. tibetana	10-Jun-2012	Tachamo Shah	Nepal	27.9909	85.7144	2910	0[n]	367[0n]	NA	161	SGN Frankfurt
SPHIM472-17	HlcLG0603LAH0094	AH0094	SMFTRI00016594	Larva	-	Himalopsyche tibetana	Anna E. Hjalmarsson	molecular association	H. tibetana	13-May-2013	Tachamo Shah	Nepal	28.2052	85.47	3107	733[0n]	570[7n]	20	168, 170	SGN Frankfurt
SPHIM473-17	HlcLG0605LAH0096	AH0096	SMFTRI00016596	Larva	-	Himalopsyche tibetana	Anna E. Hjalmarsson	molecular association	H. tibetana	13-May-2013	Tachamo Shah	Nepal	28.2052	85.47	3107	734[0n]	658[1n]	39	161	SGN Frankfurt
SPHIM474-17	HlcLG0606LAH0097	AH0097	SMFTRI00016597	Larva	-	Himalopsyche tibetana	Anna E. Hjalmarsson	molecular association	H. tibetana	13-May-2013	Tachamo Shah	Nepal	28.2052	85.47	3107	0[n]	564[5n]	NA	166	SGN Frankfurt
SPHIM475-17	HlcLG0703LAH0102	AH0102	SMFTRI00016602	Larva	-	Himalopsyche tibetana	Anna E. Hjalmarsson	molecular association	H. tibetana	14-May-2012	Tachamo Shah	Nepal	28.1941	85.4502	2900	0[n]	658[1n]	NA	167	SGN Frankfurt
SPHIM476-17	HlcLG0704LAH0103	AH0103	SMFTRI00016603	Larva	-	Himalopsyche tibetana	Anna E. Hjalmarsson	molecular association	H. tibetana	14-May-2012	Tachamo Shah	Nepal	28.1941	85.4502	2900	736[0n]	658[1n]	39	166	SGN Frankfurt
SPHIM477-17	HlcLG0705LAH0104	AH0104	SMFTRI00016604	Larva	-	Himalopsyche tibetana	Anna E. Hjalmarsson	molecular association	H. tibetana	14-May-2012	Tachamo Shah	Nepal	28.1941	85.4502	2900	0[n]	658[0n]	NA	166	SGN Frankfurt
SPHIM478-17	HlcLG0706LAH0105	AH0105	SMFTRI00016605	Larva	-	Himalopsyche tibetana	Anna E. Hjalmarsson	molecular association	H. tibetana	14-May-2012	Tachamo Shah	Nepal	28.1941	85.4502	2900	732[0n]	516[15n]	82	166	SGN Frankfurt
SPHIM479-17	HlcLG0707LAH0106	AH0106	SMFTRI00016606	Larva	-	Himalopsyche tibetana	Anna E. Hjalmarsson	molecular association	H. tibetana	14-May-2012	Tachamo Shah	Nepal	28.1941	85.4502	2900	0[n]	367[0n]	NA	168, 169, 170	SGN Frankfurt
SPHIM480-17	HlcLG0709LAH0108	AH0108	SMFTRI00016608	Larva	-	Himalopsyche tibetana	Anna E. Hjalmarsson	molecular association	H. tibetana	14-May-2012	Tachamo Shah	Nepal	28.1941	85.4502	2900	0[n]	367[0n]	NA	166	SGN Frankfurt
SPHIM481-17	HlcLG0710LAH0109	AH0109	SMFTRI00016609	Larva	-	Himalopsyche tibetana	Anna E. Hjalmarsson	molecular association	H. tibetana	14-May-2012	Tachamo Shah	Nepal	28.1941	85.4502	2900	0[n]	367[0n]	NA	161	SGN Frankfurt
SPHIM482-17	HlcLG0713LAH0112	AH0112	SMFTRI00016612	Larva	-	Himalopsyche tibetana	Anna E. Hjalmarsson	molecular association	H. tibetana	14-May-2012	Tachamo Shah	Nepal	28.1941	85.4502	2900	0[n]	367[0n]	NA	168, 169, 170	SGN Frankfurt
SPHIM483-17	HlcLG0808LAH0125	AH0125	SMFTRI00016625	Larva	-	Himalopsyche tibetana	Anna E. Hjalmarsson	molecular association	H. tibetana	14-May-2012	Tachamo Shah	Nepal	28.1755	85.4378	2727	0[n]	367[0n]	NA	168, 169, 170	SGN Frankfurt
SPHIM484-17	HlcMK1401LAH1374	AH1374	SMFTRI00017906	Larva	-	Himalopsyche tibetana	Anna E. Hjalmarsson	molecular association	H. tibetana	25-Apr-2013	Tachamo Shah	Nepal	27.7194	87.2105	3543	736[0n]	636[0n]	45	163	SGN Frankfurt
SPHIM485-17	HlcMK1402LAH1375	AH1375	SMFTRI00017907	Larva	-	Himalopsyche tibetana	Anna E. Hjalmarsson	molecular association	H. tibetana	25-Apr-2013	Tachamo Shah	Nepal	27.7194	87.2105	3543	0[n]	367[0n]	NA	161	SGN Frankfurt
SPHIM486-17	HlcMK1403LAH1376	AH1376	SMFTRI00017908	Larva	-	Himalopsyche tibetana	Anna E. Hjalmarsson	molecular association	H. tibetana	25-Apr-2013	Tachamo Shah	Nepal	27.7194	87.2105	3543	736[1n]	608[0n]	48	161	SGN Frankfurt
SPHIM487-17	HlcMK1404LAH1377	AH1377	SMFTRI00017909	Larva	-	Himalopsyche tibetana	Anna E. Hjalmarsson	molecular association	H. tibetana	25-Apr-2013	Tachamo Shah	Nepal	27.7194	87.2105	3543	736[1n]	0[n]	49	NA	SGN Frankfurt
SPHIM488-17	HlcMK1405LAH1378	AH1378	SMFTRI00017910	Larva	-	Himalopsyche tibetana	Anna E. Hjalmarsson	molecular association	H. tibetana	25-Apr-2013	Tachamo Shah	Nepal	27.7194	87.2105	3543	736[0n]	598[0n]	50	161	SGN Frankfurt
SPHIM489-17	HlcMK1406LAH1379	AH1379	SMFTRI00017911	Larva	-	Himalopsyche tibetana	Anna E. Hjalmarsson	molecular association	H. tibetana	25-Apr-2013	Tachamo Shah	Nepal	27.7194	87.2105	3543	736[2n]	0[n]	38	NA	SGN Frankfurt
SPHIM490-17	HlcMK0601LAH1380	AH1380	SMFTRI00017912	Larva	-	Himalopsyche tibetana	Anna E. Hjalmarsson	molecular association	H. tibetana	24-Apr-2013	Tachamo Shah	Nepal	27.7915	87.151	4049	0[n]	647[0n]	NA	161	SGN Frankfurt
SPHIM491-17	HlcMK1201LAH1381	AH1381	SMFTRI00017913	Larva	-	Himalopsyche tibetana	Anna E. Hjalmarsson	molecular association	H. tibetana	24-Apr-2013	Tachamo Shah	Nepal	27.7484	87.1744	3601	736[1n]	648[0n]	20, 82	161	SGN Frankfurt
SPHIM492-17	HlcMK1101LAH1391	AH1391	SMFTRI00017923	Larva	-	Himalopsyche tibetana	Anna E. Hjalmarsson	molecular association	H. tibetana	25-Apr-2013	Tachamo Shah	Nepal	27.74	87.1848	3630	0[n]	576[2n]	NA	161	SGN Frankfurt
SPHIM493-17	HlcMK1102LAH1392	AH1392	SMFTRI00017924	Larva	-	Himalopsyche tibetana	Anna E. Hjalmarsson	molecular association	H. tibetana	25-Apr-2013	Tachamo Shah	Nepal	27.74	87.1848	3630	0[n]	551[0n]	NA	161	SGN Frankfurt
SPHIM494-17	HlcMK1217LAH1399	AH1399	SMFTRI00017931	Larva	-	Himalopsyche tibetana	Anna E. Hjalmarsson	molecular association	H. tibetana	24-Apr-2013	Tachamo Shah	Nepal	27.7484	87.1744	3601	736[1n]	612[0n]	82	161	SGN Frankfurt
SPHIM495-17	HlcLG2101LAH1400	AH1400	SMFTRI00017932	Larva	-	Himalopsyche tibetana	Anna E. Hjalmarsson	molecular association	H. tibetana	18-May-2013	Tachamo Shah	Nepal	28.0581	85.4588	3728	736[2n]	597[0n]	48	165	SGN Frankfurt
SPHIM496-17	HlcLG0208LAH1406	AH1406	SMFTRI00017938	Larva	-	Himalopsyche tibetana	Anna E. Hjalmarsson	molecular association	H. tibetana	13-May-2013	Tachamo Shah	Nepal	28.2059	85.5815	3908	0[n]	658[0n]	NA	161	SGN Frankfurt
SPHIM497-17	HlcLG0210LAH1408	AH1408	SMFTRI00017940	Larva	-	Himalopsyche tibetana	Anna E. Hjalmarsson	molecular association	H. tibetana	13-May-2013	Tachamo Shah	Nepal	28.2059	85.5815	3908	0[n]	658[0n]	NA	168	SGN Frankfurt
SPHIM498-17	HlcLG0211LAH1409	AH1409	SMFTRI00017941	Larva	-	Himalopsyche tibetana	Anna E. Hjalmarsson	molecular association	H. tibetana	13-May-2013	Tachamo Shah	Nepal	28.2059	85.5815	3908	0[n]	658[0n]	NA	161	SGN Frankfurt
SPHIM499-17	HlcLG0212LAH1410	AH1410	SMFTRI00017942	Larva	-	Himalopsyche tibetana	Anna E. Hjalmarsson	molecular association	H. tibetana	13-May-2013	Tachamo Shah	Nepal	28.2059	85.5815	3908	736[0n]	658[0n]	37	168	SGN Frankfurt
SPHIM500-17	HlcLG1701LAH1411	AH1411	SMFTRI00017943	Larva	-	Himalopsyche tibetana	Anna E. Hjalmarsson	molecular association	H. tibetana	17-May-2013	Tachamo Shah	Nepal	28.0836	85.4165	4432	0[n]	658[0n]	NA	169	SGN Frankfurt
SPHIM501-17	HlcLG2201LAH1412	AH1412	SMFTRI00017944	Larva	-	Himalopsyche tibetana	Anna E. Hjalmarsson	molecular association	H. tibetana	18-May-2013	Tachamo Shah	Nepal	28.0541	85.4661	3676	0[n]	658[0n]	NA	161	SGN Frankfurt
SPHIM502-17	HlcLG2203LAH1414	AH1414	SMFTRI00017946	Larva	-	Himalopsyche tibetana	Anna E. Hjalmarsson	molecular association	H. tibetana	18-May-2013	Tachamo Shah	Nepal	28.0541	85.4661	3676	0[n]	658[0n]	NA	166	SGN Frankfurt
SPHIM503-17	HlcIN0204LAH1432	AH1432	SMFTRI00017964	Larva	-	Himalopsyche tibetana	Anna E. Hjalmarsson	molecular association	H. tibetana	26-May-2013	Tachamo Shah	Nepal	27.997	85.7178	3141	736[1n]	658[0n]	20	161	SGN Frankfurt
SPHIM504-17	HlcIN0205LAH1433	AH1433	SMFTRI00017965	Larva	-	Himalopsyche tibetana	Anna E. Hjalmarsson	molecular association	H. tibetana	26-May-2013	Tachamo Shah	Nepal	27.997	85.7178	3141	0[n]	658[0n]	NA	166	SGN Frankfurt
SPHIM505-17	HlcIN0206LAH1434	AH1434	SMFTRI00017966	Larva	-	Himalopsyche tibetana	Anna E. Hjalmarsson	molecular association	H. tibetana	26-May-2013	Tachamo Shah	Nepal	27.997	85.7178	3141	0[n]	658[0n]	NA	167	SGN Frankfurt
SPHIM506-17	HlcMK0702LAH1448	AH1448	SMFTRI00017980	Larva	-	Himalopsyche tibetana	Anna E. Hjalmarsson	molecular association	H. tibetana	24-Apr-2013	Tachamo Shah	Nepal	27.7774	87.1569	3875	736[1n]	0[n]	38	NA	SGN Frankfurt
SPHIM507-17	HlcLG1801LAH1449	AH1449	SMFTRI00017981	Larva	-	Himalopsyche tibetana	Anna E. Hjalmarsson	molecular association	H. tibetana	17-May-2013	Tachamo Shah	Nepal	28.0831	85.41	3676	736[1n]	658[0n]	20, 38	166	SGN Frankfurt
SPHIM508-17	HlcLG1802LAH1450	AH1450	SMFTRI00017982	Larva	-	Himalopsyche tibetana	Anna E. Hjalmarsson	molecular association	H. tibetana	17-May-2013	Tachamo Shah	Nepal	28.0831	85.41	3676	736[0n]	658[0n]	45	167	SGN Frankfurt
SPHIM509-17	HlcLG1803LAH1451	AH1451	SMFTRI00017983	Larva	-	Himalopsyche tibetana	Anna E. Hjalmarsson	molecular association	H. tibetana	17-May-2013	Tachamo Shah	Nepal	28.0831	85.41	4401	736[3n]	658[0n]	20, 38, 82	167	SGN Frankfurt
SPHIM510-17	HlcLG1804LAH1452	AH1452	SMFTRI00017984	Larva	-	Himalopsyche tibetana	Anna E. Hjalmarsson	molecular association	H. tibetana	17-May-2013	Tachamo Shah	Nepal	28.0831	85.41	4401	736[0n]	658[0n]	39	167	SGN Frankfurt
SPHIM511-17	HspLG0201MAH1472_tibetana	AH1472	SMFTRI00018004	Pupa	M	Himalopsyche tibetana	Anna E. Hjalmarsson	morphology	H. tibetana	13-May-2013	Tachamo Shah	Nepal	28.2059	85.5815	3908	736[1n]	1013[0n]	20	161	SGN Frankfurt
SPHIM512-17	HspLG0801MAH1473_tibetana	AH1473	SMFTRI00018005	Pupa	M	Himalopsyche tibetana	Anna E. Hjalmarsson	morphology	H. tibetana	14-May-2013	Tachamo Shah	Nepal	28.1755	85.4378	2727	736[1n]	1014[1n]	20, 39	159	SGN Frankfurt
SPHIM513-17	HspLG0802MAH1474_tibetana	AH1474	SMFTRI00018006	Pupa	M	Himalopsyche tibetana	Anna E. Hjalmarsson	morphology	H. tibetana	14-May-2013	Tachamo Shah	Nepal	28.1755	85.4378	2727	736[1n]	1014[2n]	20	161	SGN Frankfurt
SPHIM514-17	HspLG0202MAH1475_tibetana	AH1475	SMFTRI00018007	Pupa	M	Himalopsyche tibetana	Anna E. Hjalmarsson	morphology	H. tibetana	13-May-2013	Tachamo Shah	Nepal	28.2059	85.5815	3908	736[3n]	1014[0n]	20, 45	168	SGN Frankfurt
SPHIM515-17	HlcLG0213LAH1476	AH1476	SMFTRI00018008	Larva	-	Himalopsyche tibetana	Anna E. Hjalmarsson	molecular association	H. tibetana	13-May-2013	Tachamo Shah	Nepal	28.2059	85.5815	3908	736[1n]	658[0n]	38	168	SGN Frankfurt
SPHIM516-17	HspLG1201MAH1477_tibetana	AH1477	SMFTRI00018009	Pupa	M	Himalopsyche tibetana	Anna E. Hjalmarsson	morphology	H. tibetana	15-May-2013	Shah, Tachamo Shah	Nepal	28.1551	85.3991	2003	800[1n]	0[n]	20	NA	SGN Frankfurt
SPHIM517-17	HspLG1202MAH1478_tibetana	AH1478	SMFTRI00018010	Pupa	M	Himalopsyche tibetana	Anna E. Hjalmarsson	morphology	H. tibetana	15-May-2013	Shah, Tachamo Shah	Nepal	28.1551	85.3991	2003	736[1n]	1014[1n]	20	170	SGN Frankfurt
SPHIM518-17	HspLG1203FAH1479_tibetana	AH1479	SMFTRI00018011	Pupa	F	Himalopsyche tibetana	Anna E. Hjalmarsson	morphology	H. tibetana	15-May-2013	Shah, Tachamo Shah	Nepal	28.1551	85.3991	2003	799[2n]	658[0n]	20, 45	168	SGN Frankfurt
SPHIM519-17	HspLG0810PAH1506_tibetana	AH1506	SMFTRI00018038	Pupa	-	Himalopsyche tibetana	Anna E. Hjalmarsson	morphology	H. tibetana	14-May-2013	Tachamo Shah	Nepal	28.1755	85.4378	2727	736[0n]	1014[0n]	82	159	SGN Frankfurt
SPHIM520-17	HtiNeGa02JO11_tibetana	AH1560	NA	Adult	M	Himalopsyche tibetana	Anna E. Hjalmarsson	morphology	H. tibetana	1-Jul-1993	M. Hreblay, G. Csorba	Nepal	NA	NA	3450	0[n]	367[0n]	NA	166	MFN Berlin
SPHIM521-17	HtiNeGa03JO12_tibetana	AH1561	NA	Adult	F	Himalopsyche tibetana	Anna E. Hjalmarsson	molecular association	H. tibetana	14-Jun-1993	M. Hreblay, G. Csorba	Nepal	NA	NA	3370	0[n]	367[0n]	NA	166	MFN Berlin
SPHIM522-17	HtiBhHj01MJO43_tibetana	AH1592	NA	Adult	M	Himalopsyche tibetana	Anna E. Hjalmarsson	morphology	H. tibetana	4-Aug-2005	S. Naumann	Bhutan	NA	NA	3080	711[3n]	658[0n]	20, 82	164	MFN Berlin
SPHIM523-17	HtiBhHj05JO47_tibetana	AH1596	NA	Adult	M	Himalopsyche tibetana	Anna E. Hjalmarsson	morphology	H. tibetana	31-Jul-2005	S. Naumann	Bhutan	NA	NA	4100	727[3n]	658[0n]	20, 50	164	MFN Berlin
SPHIM524-17	HspBhPa01JO52_tibetana	AH1601	NA	Adult	F	Himalopsyche tibetana	Anna E. Hjalmarsson	molecular association	H. tibetana	28-Jul-2005	S. Naumann	Bhutan	NA	NA	3300	736[2n]	658[0n]	20	164	MFN Berlin
SPHIM525-17	HspBhPa02JO53_tibetana	AH1602	NA	Adult	F	Himalopsyche tibetana	Anna E. Hjalmarsson	molecular association	H. tibetana	28-Jul-2005	S. Naumann	Bhutan	NA	NA	3300	736[4n]	1009[0n]	20, 82	160	MFN Berlin
SPHIM526-17	HtibetanaSP0055_tibetana	SP0055	NA	Adult	M	Himalopsyche tibetana	Hans Malicky	morphology	H. tibetana	24-Jun-1995	Stauder	India	NA	NA	NA	0[n]	658[4n]	NA	162	Malicky, Lunz
SPHIM040-17	LZ62_todma	LZ62	NA	Adult	M	Himalopsyche todma	Hans Malicky	morphology	H. todma	NA	C. Wieser	Kyrgyzstan	39.6333	70.9667	1750	736[0n]	1014[0n]	115	NA	Malicky, Lunz
SPHIM041-17	LZ64_HtoSP0578	SP0578	SMFTRI00016443	Adult	M	Himalopsyche todma	Hans Malicky	morphology	H. todma	8-Jun-2010	Wieser	Kyrgyzstan	39.6333	70.9667	1750	736[0n]	1011[0n]	115	NA	Malicky, Lunz
SPHIM042-17	HtoSP0579_todma	SP0579	SMFTRI00016444	Adult	M	Himalopsyche todma	Hans Malicky	morphology	H. todma	6-Jun-2010	Wieser	Kyrgyzstan	39.6333	70.9667	1750	736[160n]	0[n]	96	NA	Malicky, Lunz
SPHIM043-17	HtoSP0580_todma	SP0580	SMFTRI00016445	Adult	M	Himalopsyche todma	Hans Malicky	morphology	H. todma	10-Aug-2009	Gurko	Pakistan	NA	NA	4350	736[178n]	0[n]	115	NA	Malicky, Lunz
SPHIM111-17	LZ68_HyoSP0581_yongma	SP0581	SMFTRI00016446	Adult	M	Himalopsyche yongma	Hans Malicky	morphology	H. yongma	31-Mar-2011	Floriani, Saldaitis	China	29.7667	102.05	2400	736[0n]	1014[0n]	117	6	Malicky, Lunz
SPHIM127-17	HjaJaSh0101MAH1519_japonica	AH1519	SMFTRI00018044	Adult	M	Himalopsyche japonica	T. Nozaki	morphology	japonica-complex	3-Oct-2014	T. Nozaki	Japan	35.3081	138.338	897	736[0n]	1014[0n]	7	46	SGN Frankfurt
SPHIM128-17	HspJaUC01MAH1529_JapanSpN	AH1529	SMFTRI00018054	Adult	M	Himalopsyche sp.	R. B. Kuranishi	morphology	japonica-complex	26-Jul-2010	R.B.Kuranishi	Japan	33.5279	132.894	800	736[0n]	1006[0n]	79	51	SGN Frankfurt
SPHIM129-17	HjaNa0101MAH1533_japonica	AH1533	SMFTRI00018058	Adult	M	Himalopsyche japonica	Anna E. Hjalmarsson	morphology	japonica-complex	3-Aug-2014	R.B. Kuranishi	Japan	36.7826	138.522	1439	736[0n]	1014[0n]	7	NA	SGN Frankfurt
SPHIM130-17	HjaponicaAH1534_japonica	AH1534	SMFTRI00018059	Adult	M	Himalopsyche japonica	Anna E. Hjalmarsson	morphology	japonica-complex	9-Sep-2002	T. Tsuruishi	Japan	36.0705	137.65	1152	736[0n]	982[0n]	7	52	SGN Frankfurt
SPHIM131-17	HjaponicaAH1535_japonica	AH1535	SMFTRI00018060	Adult	M	Himalopsyche japonica	Anna E. Hjalmarsson	morphology	japonica-complex	18-Jul-2010	R.B.Kuranishi	Japan	35.4854	139.064	610	736[1n]	1014[0n]	7	52	SGN Frankfurt
SPHIM132-17	HjaJaOs0101MAH1539_japonica	AH1539	SMFTRI00018064	Adult	M	Himalopsyche japonica	H. Nishimoto	morphology	japonica-complex	21-Sep-2014	H. Nishimoto	Japan	35.9506	137.326	NA	736[0n]	1014[0n]	7	47	SGN Frankfurt
SPHIM133-17	HjaJaOs0102MAH1540_japonica	AH1540	SMFTRI00018065	Adult	M	Himalopsyche japonica	H. Nishimoto	morphology	japonica-complex	21-Sep-2014	H. Nishimoto	Japan	35.9506	137.326	NA	736[0n]	1013[0n]	7	47	SGN Frankfurt
SPHIM134-17	HjaJaOs0103FAH1541_japonica	AH1541	SMFTRI00018066	Adult	F	Himalopsyche japonica	Anna E. Hjalmarsson	molecular association	japonica-complex	21-Sep-2014	H. Nishimoto	Japan	35.9506	137.326	NA	736[0n]	1014[0n]	7	47	SGN Frankfurt
SPHIM370-17	HlcYX0103LAH0006	AH0006	SMFTRI00016506	Larva	-	Himalopsyche sp.	Anna E. Hjalmarsson	molecular association	martynovi-complex	Oct-2011	Tachamo Shah, Shah, Jaehnig	China	27.6326	99.3682	2500	0[n]	478[2n]	NA	148	SGN Frankfurt
SPHIM373-17	HlcYX0107LAH0010	AH0010	SMFTRI00016510	Larva	-	Himalopsyche sp.	Anna E. Hjalmarsson	molecular association	martynovi-complex	Oct-2011	Tachamo Shah, Shah, Jaehnig	China	27.6326	99.3682	2500	0[n]	544[0n]	NA	155	SGN Frankfurt
SPHIM404-17	HepGQ1901MAH0673_epikur	AH0673	SMFTRI00017165	Adult	M	Himalopsyche epikur	Anna E. Hjalmarsson	morphology	martynovi-complex	7-Aug-2013	Chen, Hjalmarsson, Li	China	28.5389	99.8174	3609	736[3n]	953[187n]	57, 99	153	SGN Frankfurt
SPHIM405-17	HepGQ1902MAH0674_epikur	AH0674	SMFTRI00017166	Adult	M	Himalopsyche epikur	Hans Malicky	morphology	martynovi-complex	7-Aug-2013	Chen, Hjalmarsson, Li	China	28.5389	99.8174	3609	736[4n]	917[121n]	57, 78, 99	151	SGN Frankfurt
SPHIM408-17	HspJS1305FAH0681_F	AH0681	SMFTRI00017214	Adult	F	Himalopsyche sp.	Anna E. Hjalmarsson	molecular association	martynovi-complex	30-Jul-2013	Chen, Hjalmarsson, Li	China	28.2934	99.153	3306	0[n]	658[0n]	NA	155	SGN Frankfurt
SPHIM412-17	HspGQ1901FAH0689_F	AH0689	SMFTRI00017222	Adult	F	Himalopsyche sp.	Anna E. Hjalmarsson	molecular association	martynovi-complex	23-Jul-2013	Chen, Hjalmarsson, Li	China	28.5389	99.8174	3609	736[4n]	658[0n]	57, 78, 99	155	SGN Frankfurt
SPHIM413-17	HspGQ1902FAH0690_F	AH0690	SMFTRI00017223	Adult	F	Himalopsyche sp.	Anna E. Hjalmarsson	molecular association	martynovi-complex	23-Jul-2013	Chen, Hjalmarsson, Li	China	28.5389	99.8174	3609	736[3n]	658[0n]	78	153	SGN Frankfurt
SPHIM414-17	HspXC0104FAH0697_677	AH0697	SMFTRI00017230	Adult	F	Himalopsyche sp.	Anna E. Hjalmarsson	molecular association	martynovi-complex	9-Aug-2013	Chen, Hjalmarsson, Li	China	29.116	100.033	4154	736[3n]	613[0n]	99	155	SGN Frankfurt
SPHIM415-17	HepGQ1801MAH0698_epikur	AH0698	SMFTRI00017231	Adult	M	Himalopsyche epikur	Anna E. Hjalmarsson	morphology	martynovi-complex	9-Aug-2013	Chen, Hjalmarsson, Li	China	28.4095	99.7764	3040	736[1n]	746[7n]	99	153	SGN Frankfurt
SPHIM416-17	HspGQ1804FAH0702_F	AH0702	SMFTRI00017235	Adult	F	Himalopsyche sp.	Anna E. Hjalmarsson	molecular association	martynovi-complex	9-Aug-2013	Chen, Hjalmarsson, Li	China	28.4095	99.7764	3040	736[4n]	612[0n]	57, 78	154	SGN Frankfurt
SPHIM417-17	HspJS2801FAH0716_F	AH0716	SMFTRI00017249	Adult	F	Himalopsyche sp.	Anna E. Hjalmarsson	molecular association	martynovi-complex	13-Aug-2013	Chen, Li	China	29.7228	98.7853	3349	0[n]	612[0n]	NA	148	SGN Frankfurt
SPHIM418-17	HspJS2802FAH0717_F	AH0717	SMFTRI00017250	Adult	F	Himalopsyche sp.	Anna E. Hjalmarsson	molecular association	martynovi-complex	13-Aug-2013	Chen, Li	China	29.7228	98.7853	3349	736[4n]	614[0n]	57, 78	149	SGN Frankfurt
SPHIM419-17	HlcXC1001LAH1210	AH1210	SMFTRI00017741	Larva	-	Himalopsyche sp.	Anna E. Hjalmarsson	molecular association	martynovi-complex	16-Aug-2013	Chen, Hjalmarsson, Li	China	29.1192	99.9091	3018	736[0n]	658[0n]	57	157	SGN Frankfurt
SPHIM420-17	HlcXC1002LAH1211	AH1211	SMFTRI00017742	Larva	-	Himalopsyche sp.	Anna E. Hjalmarsson	molecular association	martynovi-complex	16-Aug-2013	Chen, Hjalmarsson, Li	China	29.1192	99.9091	3018	736[0n]	658[0n]	57	157	SGN Frankfurt
SPHIM421-17	HLcJs1801LAH1295	AH1295	SMFTRI00017827	Larva	-	Himalopsyche sp.	Anna E. Hjalmarsson	molecular association	martynovi-complex	29-Jul-2013	Hjalmarsson, Li	China	28.3814	98.9975	4324	736[1n]	658[0n]	27	156	SGN Frankfurt
SPHIM424-17	LZ10_martynovi	LZ10	NA	Adult	M	Himalopsyche martynovi	Hans Malicky	morphology	martynovi-complex	8-Oct-2011	Floriani	China	30.0667	101.417	3611	736[0n]	1014[0n]	100	153	Malicky, Lunz
SPHIM425-17	LZ11_martynovi	LZ11	NA	Adult	M	Himalopsyche martynovi	Hans Malicky	morphology	martynovi-complex	5-Jul-2010	Saldaitis	China	32.9167	103.4	3500	736[0n]	1014[0n]	57	146	Malicky, Lunz
SPHIM426-17	LZ12_epikur	LZ12	NA	Adult	M	Himalopsyche martynovi	Anna E. Hjalmarsson	morphology	martynovi-complex	27-Aug-2014	Floriani, Saldaitis	China	NA	NA	2900	736[0n]	1014[0n]	57	150	Malicky, Lunz
SPHIM427-17	LZ13_alticola	LZ13	NA	Adult	M	Himalopsyche martynovi	Hans Malicky	morphology	martynovi-complex	6-Oct-2010	Saldaitis	China	29.8667	102.3	2100	736[1n]	1014[0n]	101	146	Malicky, Lunz
SPHIM428-17	LZ14_martynovi	LZ14	NA	Adult	M	Himalopsyche martynovi	Anna E. Hjalmarsson	morphology	martynovi-complex	14-Jul-2009	Saldaitis	China	30.0667	101.433	3500	736[0n]	1014[0n]	57	152	Malicky, Lunz
SPHIM429-17	LZ16	LZ16	NA	Adult	M	Himalopsyche martynovi	Hans Malicky, Anna E. Hjalmarsson	morphology	martynovi-complex	22-Aug-2014	Floriani, Saldaitis	China	30.4667	101.633	3500	797[2n]	501[0n]	57	145	Malicky, Lunz
SPHIM430-17	LZ17	LZ17	NA	Adult	M	Himalopsyche martynovi	Hans Malicky, Anna E. Hjalmarsson	morphology	martynovi-complex	23-Jul-2011	Floriani, Saldaitis	China	33.1333	103.717	3000	737[0n]	501[0n]	57	146	Malicky, Lunz
SPHIM431-17	LZ18	LZ18	NA	Adult	M	Himalopsyche martynovi	Hans Malicky, Anna E. Hjalmarsson	morphology	martynovi-complex	23-Aug-2014	Floriani, Saldaitis	China	NA	NA	3400	789[1n]	501[0n]	57	147	Malicky, Lunz
SPHIM434-17	LZ78_F	LZ78	NA	Adult	F	Himalopsyche sp.	Anna E. Hjalmarsson	molecular association	martynovi-complex	19-Jun-2015	Floriani, Saldaitis	China	29.2833	100.083	4050	736[2n]	631[0n]	27	155	Malicky, Lunz
SPHIM435-17	LZ08_F	LZ08	NA	Adult	F	Himalopsyche sp.	Anna E. Hjalmarsson	molecular association	martynovi-complex	25-Aug-2015	Floriani, Saldaitis	China	NA	NA	2161	736[0n]	658[0n]	57	150	Malicky, Lunz
SPHIM436-17	LZ09_epikur	LZ09	NA	Adult	M	Himalopsyche epikur	Hans Malicky	morphology	martynovi-complex	12-Jun-2015	Floriani, Saldaitis	China	NA	NA	2160	736[0n]	1014[0n]	99	155	Malicky, Lunz
SPHIM437-17	HepikurSP0038_epikur	SP0038	NA	Adult	M	Himalopsyche epikur	Hans Malicky (holotype)	morphology	martynovi-complex	18-Jul-2009	Kyselak	China	NA	NA	NA	0[n]	632[0n]	NA	153	Malicky, Lunz
SPHIM438-17	HmartynoviSP0049_martynovi	SP0049	NA	Adult	M	Himalopsyche martynovi	Hans Malicky	morphology	martynovi-complex	5-Jul-2010	Kyselak	China	NA	NA	NA	0[n]	658[0n]	NA	146	Malicky, Lunz
SPHIM439-17	LZ15_HepSP0589_hol	SP0589	SMFTRI00016453	Adult	M	Himalopsyche epikur	Hans Malicky	morphology	martynovi-complex	10-Apr-2004	Saldaitis	China	28.5333	99.8167	3500	736[2n]	931[0n]	99	153	Malicky, Lunz
SPHIM440-17	HmrSP602_martynovi	SP0602	SMFTRI00016467	Adult	M	Himalopsyche martynovi	Hans Malicky	morphology	martynovi-complex	23-Jul-2011	Floriana, Saldaitis	China	33.1333	103.717	3000	0[n]	367[0n]	NA	145, 146	Malicky, Lunz
SPHIM442-17	HlcYX0113LAH0016	AH0016	SMFTRI00016516	Larva	-	Himalopsyche sp.	Anna E. Hjalmarsson	molecular association	platon-complex	Oct-2011	Tachamo Shah, Shah, Jaehnig	China	27.6326	99.3682	2500	0[n]	445[4n]	NA	76	SGN Frankfurt
SPHIM443-17	HlcYX0120LAH0023	AH0023	SMFTRI00016523	Larva	-	Himalopsyche sp.	Anna E. Hjalmarsson	molecular association	platon-complex	Oct-2011	Tachamo Shah, Shah, Jaehnig	China	27.6326	99.3682	2500	736[0n]	0[n]	66	NA	SGN Frankfurt
SPHIM444-17	HlcYX0121LAH0024	AH0024	SMFTRI00016524	Larva	-	Himalopsyche sp.	Anna E. Hjalmarsson	molecular association	platon-complex	Oct-2011	Tachamo Shah, Shah, Jaehnig	China	27.6326	99.3682	2500	0[n]	614[0n]	NA	86	SGN Frankfurt
SPHIM445-17	HlcYX0122LAH0025	AH0025	SMFTRI00016525	Larva	-	Himalopsyche sp.	Anna E. Hjalmarsson	molecular association	platon-complex	Oct-2011	Tachamo Shah, Shah, Jaehnig	China	27.6326	99.3682	2500	0[n]	596[0n]	NA	84	SGN Frankfurt
SPHIM446-17	HlcYX0129LAH0032	AH0032	SMFTRI00016532	Larva	-	Himalopsyche sp.	Anna E. Hjalmarsson	molecular association	platon-complex	Oct-2011	Tachamo Shah, Shah, Jaehnig	China	27.6326	99.3682	2500	0[n]	367[0n]	NA	76	SGN Frankfurt
SPHIM447-17	HlcYX0140LAH0043	AH0043	SMFTRI00016543	Larva	-	Himalopsyche sp.	Anna E. Hjalmarsson	molecular association	platon-complex	Oct-2011	Tachamo Shah, Shah, Jaehnig	China	27.6326	99.3682	2500	736[0n]	658[0n]	69	86	SGN Frankfurt
SPHIM448-17	HlcYX0141LAH0044	AH0044	SMFTRI00016544	Larva	-	Himalopsyche sp.	Anna E. Hjalmarsson	molecular association	platon-complex	Oct-2011	Tachamo Shah, Shah, Jaehnig	China	27.6326	99.3682	2500	736[0n]	1014[0n]	59	73	SGN Frankfurt
SPHIM449-17	HlcYX0142LAH0045	AH0045	SMFTRI00016545	Larva	-	Himalopsyche sp.	Anna E. Hjalmarsson	molecular association	platon-complex	Oct-2011	Tachamo Shah, Shah, Jaehnig	China	27.6326	99.3682	2500	736[0n]	591[0n]	70	86	SGN Frankfurt
SPHIM450-17	HlcYH0601LAH0046	AH0046	SMFTRI00016546	Larva	-	Himalopsyche sp.	Anna E. Hjalmarsson	molecular association	platon-complex	Oct-2011	Shah, Jaehnig	China	26.3442	99.2787	2595	736[0n]	0[n]	59	NA	SGN Frankfurt
SPHIM451-17	HlcYH0804LAH0055	AH0055	SMFTRI00016555	Larva	-	Himalopsyche sp.	Anna E. Hjalmarsson	molecular association	platon-complex	Oct-2011	Shah, Jaehnig	China	26.3248	99.2778	2570	736[1n]	658[0n]	71	77	SGN Frankfurt
SPHIM452-17	HlcYH0809LAH0065	AH0065	SMFTRI00016565	Larva	-	Himalopsyche sp.	Anna E. Hjalmarsson	molecular association	platon-complex	Oct-2011	Shah, Jaehnig	China	26.3248	99.2778	2570	0[n]	615[0n]	NA	84	SGN Frankfurt
SPHIM453-17	HlcYH0810LAH0066	AH0066	SMFTRI00016566	Larva	-	Himalopsyche sp.	Anna E. Hjalmarsson	molecular association	platon-complex	Oct-2011	Shah, Jaehnig	China	26.3248	99.2778	2570	0[n]	658[2n]	NA	76	SGN Frankfurt
SPHIM454-17	HlcYH0812LAH0068	AH0068	SMFTRI00016568	Larva	-	Himalopsyche sp.	Anna E. Hjalmarsson	molecular association	platon-complex	Oct-2011	Shah, Jaehnig	China	26.3248	99.2778	2570	0[n]	367[0n]	NA	82	SGN Frankfurt
SPHIM455-17	HlcYH0815LAH0071	AH0071	SMFTRI00016571	Larva	-	Himalopsyche sp.	Anna E. Hjalmarsson	molecular association	platon-complex	Oct-2011	Shah, Jaehnig	China	26.3248	99.2778	2570	0[n]	367[0n]	NA	85	SGN Frankfurt
SPHIM456-17	HlcYH0816LAH0072	AH0072	SMFTRI00016572	Larva	-	Himalopsyche sp.	Anna E. Hjalmarsson	molecular association	platon-complex	Oct-2011	Shah, Jaehnig	China	26.3248	99.2778	2570	736[0n]	367[0n]	63	78	SGN Frankfurt
SPHIM457-17	HlcYX0152LAH0178	AH0178	SMFTRI00016678	Larva	-	Himalopsyche sp.	Anna E. Hjalmarsson	molecular association	platon-complex	Oct-2011	Tachamo Shah, Shah, Jaehnig	China	27.6326	99.3682	2500	736[0n]	1014[0n]	71	73	SGN Frankfurt
SPHIM458-17	HlcYH0820LAH0189	AH0189	SMFTRI00016689	Larva	-	Himalopsyche sp.	Anna E. Hjalmarsson	molecular association	platon-complex	Oct-2011	Shah, Jaehnig	China	26.3248	99.2778	2570	0[n]	367[0n]	NA	76	SGN Frankfurt
SPHIM459-17	HspMyKa05JO17_F	AH1566	NA	Adult	F	Himalopsyche sp.	Anna E. Hjalmarsson	molecular association	platon-complex	26-May-2006	S. Naumann	Myanmar	26.15	98.5167	2358	0[n]	453[0n]	NA	75	MFN Berlin
SPHIM460-17	HspMyKa06JO18_F	AH1567	NA	Adult	F	Himalopsyche sp.	Anna E. Hjalmarsson	molecular association	platon-complex	26-May-2006	S. Naumann	Myanmar	26.1333	98.5667	3008	736[1n]	658[0n]	85	75	MFN Berlin
SPHIM461-17	HspMyKa07JO19_F	AH1568	NA	Adult	F	Himalopsyche sp.	Anna E. Hjalmarsson	molecular association	platon-complex	26-May-2006	S. Naumann	Myanmar	26.1333	98.5667	3008	642[2n]	583[0n]	86	83	MFN Berlin
SPHIM462-17	HspMyKa08JO20_F	AH1569	NA	Adult	F	Himalopsyche sp.	Anna E. Hjalmarsson	molecular association	platon-complex	26-May-2006	S. Naumann	Myanmar	26.1333	98.5667	3008	0[n]	658[0n]	NA	86	MFN Berlin
SPHIM463-17	HspMyKa09JO21_F	AH1570	NA	Adult	F	Himalopsyche sp.	Anna E. Hjalmarsson	molecular association	platon-complex	26-May-2006	S. Naumann	Myanmar	26.1333	98.5667	3008	697[3n]	367[0n]	59, 71	75	MFN Berlin
SPHIM464-17	HspMyKa19JO26_F	AH1575	NA	Adult	F	Himalopsyche sp.	Anna E. Hjalmarsson	molecular association	platon-complex	4-Oct-2010	S. Naumann	Myanmar	NA	NA	3020	736[2n]	658[0n]	59, 71	80	MFN Berlin
SPHIM465-17	HspMyKa11JO27_F	AH1576	NA	Adult	F	Himalopsyche sp.	Anna E. Hjalmarsson	molecular association	platon-complex	5-Oct-2010	S. Naumann	Myanmar	NA	NA	2361	736[1n]	907[0n]	59, 69	79	MFN Berlin
SPHIM466-17	HspMyKa12JO28_F	AH1577	NA	Adult	F	Himalopsyche sp.	Anna E. Hjalmarsson	molecular association	platon-complex	5-Oct-2010	S. Naumann	Myanmar	NA	NA	2361	724[0n]	996[0n]	59	81	MFN Berlin
SPHIM467-17	HspMyKa16JO37_F	AH1586	NA	Adult	F	Himalopsyche sp.	Anna E. Hjalmarsson	molecular association	platon-complex	3-Oct-2010	S. Naumann	Myanmar	NA	NA	2450	736[2n]	817[0n]	59	76	MFN Berlin
SPHIM468-17	LZ61_SP595_platonmale	SP0595	SMFTRI00016460	Adult	M	Himalopsyche platon	Hans Malicky	morphology	platon-complex	27-Mar-2011	Floriani, Saldaitis	China	29.7167	102.6	1600	0[n]	1014[0n]	NA	74	Malicky, Lunz
SPRHY075-14	RhyPol0301	RhyPol0301	SMFTRI00016183	Larva	M	Rhyacophila polonica	Wolfram Graf	morphology	R. polonica	18-Jul-2012	Ujvarosi	Romania	45.056	22.603	703	736[0n]	658[0n]	NA	NA	SGN Frankfurt
SPHIM044-17	HlbLG0204LAH0091	AH0091	SMFTRI00016591	Larva	-	Himalopsyche sp.	Anna E. Hjalmarsson	molecular association	triloba-complex	11-May-2012	Tachamo Shah	Nepal	28.2059	85.5815	3908	736[0n]	367[0n]	11	26	SGN Frankfurt
SPHIM045-17	HlbLG0701LAH0100_AH0331	AH0100	SMFTRI00016831	Larva	-	Himalopsyche sp.	Anna E. Hjalmarsson	molecular association	triloba-complex	14-May-2012	Tachamo Shah	Nepal	28.1941	85.4502	2900	736[0n]	367[0n]	13	20	SGN Frankfurt
SPHIM046-17	HlbLG0205LAH0200	AH0200	SMFTRI00016700	Larva	-	Himalopsyche sp.	Anna E. Hjalmarsson	molecular association	triloba-complex	11-May-2012	Tachamo Shah	Nepal	28.2059	85.5815	3908	736[0n]	0[n]	12	NA	SGN Frankfurt
SPHIM047-17	HlbLG0719LAH0201	AH0201	SMFTRI00016701	Larva	-	Himalopsyche sp.	Anna E. Hjalmarsson	molecular association	triloba-complex	14-May-2012	Tachamo Shah	Nepal	28.1941	85.4502	2900	0[n]	367[0n]	NA	27	SGN Frankfurt
SPHIM048-17	HlbLG0702LAH0332_101	AH0332	SMFTRI00016832	Larva	-	Himalopsyche sp.	Anna E. Hjalmarsson	molecular association	triloba-complex	14-May-2012	Tachamo Shah	Nepal	28.1941	85.4502	2900	736[1n]	356[0n]	14	27	SGN Frankfurt
SPHIM049-17	HhaEH0601MAH0684_hageni	AH0684	SMFTRI00017217	Adult	M	Himalopsyche hageni	Anna E. Hjalmarsson	morphology	triloba-complex	23-Jul-2013	Chen, Hjalmarsson, Li	China	26.0218	99.888	2728	853[2n]	1014[0n]	NA	31	SGN Frankfurt
SPHIM050-17	HtlJI0101MAH0686_triloba	AH0686	SMFTRI00017219	Adult	M	Himalopsyche triloba	Hans Malicky, Anna E. Hjalmarsson	morphology	triloba-complex	14-Oct-2011	Floriani	China	30.45	102.5	2161	736[2n]	367[0n]	119	22	SGN Frankfurt
SPHIM051-17	HhaGQ1801MAH0699_hageni	AH0699	SMFTRI00017232	Adult	M	Himalopsyche hageni	Anna E. Hjalmarsson	morphology	triloba-complex	7-Aug-2013	Chen, Hjalmarsson, Li	China	28.4095	99.7764	3040	736[5n]	1014[0n]	9, 90, 119	NA	SGN Frankfurt
SPHIM052-17	HspGQ1802FAH0700	AH0700	SMFTRI00017233	Adult	F	Himalopsyche sp.	Anna E. Hjalmarsson	molecular association	triloba-complex	7-Aug-2013	Chen, Hjalmarsson, Li	China	28.4095	99.7764	3040	736[2n]	367[0n]	88, 90	28	SGN Frankfurt
SPHIM053-17	HspGQ1803FAH0701_F	AH0701	SMFTRI00017234	Adult	F	Himalopsyche sp.	Anna E. Hjalmarsson	molecular association	triloba-complex	7-Aug-2013	Chen, Hjalmarsson, Li	China	28.4095	99.7764	3040	736[5n]	0[n]	90, 119	NA	SGN Frankfurt
SPHIM054-17	RspGQ0203FAH0705	AH0705	SMFTRI00017244	Adult	F	Himalopsyche sp.	Anna E. Hjalmarsson	molecular association	triloba-complex	3-Aug-2013	Chen, Hjalmarsson, Li	China	28.1202	99.7553	3040	736[6n]	367[0n]	14, 88, 90, 119, 125, 133	28	SGN Frankfurt
SPHIM055-17	RspGQ1901FAH0711	AH0711	SMFTRI00017245	Adult	F	Himalopsyche sp.	Anna E. Hjalmarsson	molecular association	triloba-complex	17-Aug-2013	Chen, Hjalmarsson, Li	China	28.5389	99.8174	3609	736[0n]	367[0n]	133	31	SGN Frankfurt
SPHIM056-17	RspGQ1902FAH0712	AH0712	SMFTRI00017313	Adult	F	Himalopsyche sp.	Anna E. Hjalmarsson	molecular association	triloba-complex	17-Aug-2013	Chen, Hjalmarsson, Li	China	28.5389	99.8174	3609	736[1n]	0[n]	92	NA	SGN Frankfurt
SPHIM057-17	HspJS2803FAH0718_F	AH0718	SMFTRI00017251	Adult	F	Himalopsyche sp.	Anna E. Hjalmarsson	molecular association	triloba-complex	13-Aug-2013	Chen, Li	China	29.7228	98.7853	3349	736[3n]	367[0n]	90, 119	35	SGN Frankfurt
SPHIM058-17	HspJS2804FAH0719_F	AH0719	SMFTRI00017252	Adult	F	Himalopsyche sp.	Anna E. Hjalmarsson	molecular association	triloba-complex	13-Aug-2013	Chen, Li	China	29.7228	98.7853	3349	736[3n]	367[0n]	90, 92	33	SGN Frankfurt
SPHIM059-17	HspJS1306FAH0720_F	AH0720	SMFTRI00017253	Adult	F	Himalopsyche sp.	Anna E. Hjalmarsson	molecular association	triloba-complex	30-Jul-2013	Chen, Hjalmarsson, Li	China	28.2934	99.153	3306	697[1n]	367[0n]	81	31	SGN Frankfurt
SPHIM060-17	HspJS1307FAH0721_F	AH0721	SMFTRI00017254	Adult	F	Himalopsyche sp.	Anna E. Hjalmarsson	molecular association	triloba-complex	30-Jul-2013	Chen, Hjalmarsson, Li	China	28.2934	99.153	3306	736[4n]	367[0n]	88, 90	25	SGN Frankfurt
SPHIM061-17	HlbJS1201LAH1285	AH1285	SMFTRI00017817	Larva	-	Himalopsyche sp.	Anna E. Hjalmarsson	molecular association	triloba-complex	31-Jul-2013	Chen, Hjalmarsson, Li	China	28.288	99.1597	3193	736[0n]	0[n]	9	NA	SGN Frankfurt
SPHIM062-17	HlbJS2801LAH1335	AH1335	SMFTRI00017867	Larva	-	Himalopsyche sp.	Anna E. Hjalmarsson	molecular association	triloba-complex	13-Aug-2013	Chen, Li	China	29.7228	98.7853	3349	736[2n]	367[0n]	10	32	SGN Frankfurt
SPHIM063-17	RlbJS2801LAH1342	AH1342	SMFTRI00017971	Larva	-	Himalopsyche sp.	Anna E. Hjalmarsson	morphology	triloba-complex	13-Aug-2013	Chen, Li	China	29.7228	98.7853	3349	736[1n]	367[0n]	125	28	SGN Frankfurt
SPHIM064-17	RldLG1227LAH1431	AH1431	SMFTRI00017933	Larva	-	Himalopsyche sp.	Anna E. Hjalmarsson	morphology	triloba-complex	15-May-2013	Tachamo Shah	Nepal	28.1551	85.3991	2003	736[0n]	0[n]	13	NA	SGN Frankfurt
SPHIM065-17	HspMyIn01JO03_F	AH1552	NA	Adult	F	Himalopsyche sp.	Anna E. Hjalmarsson	molecular association	triloba-complex	5-Oct-2010	S. Naumann	Myanmar	NA	NA	2361	736[3n]	367[0n]	119, 121, 125	31	MFN Berlin
SPHIM066-17	HspMyKa01JO13_hageni	AH1562	NA	Adult	M	Himalopsyche hageni	Anna E. Hjalmarsson	morphology	triloba-complex	26-May-2006	S. Naumann	Myanmar	26.1333	98.5667	3008	0[n]	367[0n]	NA	31	MFN Berlin
SPHIM067-17	HspMyKa02JO14_hageni	AH1563	NA	Adult	M	Himalopsyche hageni	Anna E. Hjalmarsson	morphology	triloba-complex	26-May-2006	S. Naumann	Myanmar	26.1333	98.5667	3008	0[n]	367[0n]	NA	31	MFN Berlin
SPHIM068-17	HspMyKa03JO15_hageni	AH1564	NA	Adult	M	Himalopsyche hageni	Anna E. Hjalmarsson	morphology	triloba-complex	26-May-2006	S. Naumann	Myanmar	26.1333	98.5667	3008	0[n]	367[0n]	NA	29	MFN Berlin
SPHIM069-17	HspMyKa04JO16_hageni	AH1565	NA	Adult	M	Himalopsyche hageni	Anna E. Hjalmarsson	morphology	triloba-complex	26-May-2006	S. Naumann	Myanmar	26.1333	98.5667	3008	707[0n]	367[0n]	NA	31	MFN Berlin
SPHIM070-17	HspMyKa20JO29_F	AH1578	NA	Adult	F	Himalopsyche sp.	Anna E. Hjalmarsson	molecular association	triloba-complex	5-Oct-2010	S. Naumann	Myanmar	NA	NA	2361	736[2n]	367[0n]	88, 90	31	MFN Berlin
SPHIM071-17	HhaMyKa13JO30_hageni	AH1579	NA	Adult	M	Himalopsyche hageni	Anna E. Hjalmarsson	morphology	triloba-complex	5-Oct-2010	S. Naumann	Myanmar	NA	NA	2361	736[5n]	367[0n]	9, 90	31	MFN Berlin
SPHIM072-17	HspMyKa21JO31_F	AH1580	NA	Adult	F	Himalopsyche sp.	Anna E. Hjalmarsson	molecular association	triloba-complex	5-Oct-2010	S. Naumann	Myanmar	NA	NA	2361	736[1n]	367[0n]	90	31	MFN Berlin
SPHIM073-17	HspMyPa02JO32_F	AH1581	NA	Adult	F	Himalopsyche sp.	Anna E. Hjalmarsson	molecular association	triloba-complex	23-30-Sep-2010	S. Naumann	Myanmar	NA	NA	2260	736[3n]	367[0n]	90, 119	31	MFN Berlin
SPHIM074-17	HspMyPa03JO33_F	AH1582	NA	Adult	F	Himalopsyche sp.	Anna E. Hjalmarsson	molecular association	triloba-complex	23-30-Sep-2010	S. Naumann	Myanmar	NA	NA	2260	736[0n]	367[0n]	92	28	MFN Berlin
SPHIM075-17	HspMyKa10JO34_hageni	AH1583	NA	Adult	M	Himalopsyche hageni	Anna E. Hjalmarsson	morphology	triloba-complex	3-Oct-2010	S. Naumann	Myanmar	NA	NA	2450	711[3n]	367[0n]	87	28	MFN Berlin
SPHIM076-17	HspMyKa14JO35_hageni	AH1584	NA	Adult	M	Himalopsyche hageni	Anna E. Hjalmarsson	morphology	triloba-complex	3-Oct-2010	S. Naumann	Myanmar	NA	NA	2450	736[1n]	367[0n]	88	28	MFN Berlin
SPHIM077-17	HspMyKa17JO38_hageni	AH1587	NA	Adult	M	Himalopsyche hageni	Anna E. Hjalmarsson	morphology	triloba-complex	3-Oct-2010	S. Naumann	Myanmar	NA	NA	2450	711[3n]	367[0n]	75, 88	31	MFN Berlin
SPHIM078-17	HmlBhHj02JO44	AH1593	NA	Adult	M	Himalopsyche malenanda	Anna E. Hjalmarsson, Steffen U. Pauls	morphology	triloba-complex	4-Aug-2005	S. Naumann	Bhutan	NA	NA	3080	819[4n]	366[0n]	90	30	MFN Berlin
SPHIM079-17	HspBhHj06JO48_hageni	AH1597	NA	Adult	F	Himalopsyche sp.	Anna E. Hjalmarsson	molecular association	triloba-complex	31-Jul-2005	S. Naumann	Bhutan	NA	NA	4100	0[n]	367[0n]	NA	31	MFN Berlin
SPHIM080-17	HspBhHj08JO50_hageni	AH1599	NA	Adult	F	Himalopsyche sp.	Anna E. Hjalmarsson	molecular association	triloba-complex	31-Jul-2005	S. Naumann	Bhutan	NA	NA	4100	736[2n]	367[0n]	88, 90	31	MFN Berlin
SPHIM081-17	HspBhHj09JO51_hageni	AH1600	NA	Adult	F	Himalopsyche sp.	Anna E. Hjalmarsson	molecular association	triloba-complex	31-Jul-2005	S. Naumann	Bhutan	NA	NA	4100	736[2n]	367[0n]	90, 133	31	MFN Berlin
SPHIM082-17	HspBhJh01JO54_hageni	AH1603	NA	Adult	F	Himalopsyche sp.	Anna E. Hjalmarsson	molecular association	triloba-complex	28-Jul-2005	S. Naumann	Bhutan	NA	NA	4100	736[13n]	367[0n]	14, 88, 90, 119, 125	31	MFN Berlin
SPHIM083-17	HspBhJh02JO55_hageni	AH1604	NA	Adult	F	Himalopsyche sp.	Anna E. Hjalmarsson	molecular association	triloba-complex	31-Jul-2005	S. Naumann	Bhutan	NA	NA	4100	736[3n]	367[0n]	75	31	MFN Berlin
SPHIM084-17	HspMyKa18JO56_hageni	AH1605	NA	Adult	M	Himalopsyche hageni	Anna E. Hjalmarsson	morphology	triloba-complex	31-Jul-2005	S. Naumann	Myanmar	NA	NA	2361	736[3n]	991[0n]	89	31	MFN Berlin
SPHIM085-17	HspBhJh03JO57_hageni	AH1606	NA	Adult	F	Himalopsyche sp.	Anna E. Hjalmarsson	molecular association	triloba-complex	30-Jul-2005	S. Naumann	Bhutan	NA	NA	3650	736[0n]	367[0n]	76	31	MFN Berlin
SPHIM086-17	LZ38_hageni	LZ38	NA	Adult	M	Himalopsyche hageni	Anna E. Hjalmarsson	morphology	triloba-complex	14-Apr-2015	Floriani, Saldaitis	China	32.1667	103.75	2300	741[2n]	367[0n]	NA	23	Malicky, Lunz
SPHIM087-17	LZ39_hageni	LZ39	NA	Adult	M	Himalopsyche hageni	Anna E. Hjalmarsson	morphology	triloba-complex	14-Apr-2015	Floriani, Saldaitis	China	32.1667	103.75	2300	736[0n]	1014[0n]	106	23	Malicky, Lunz
SPHIM088-17	LZ40	LZ40	NA	Adult	M	Himalopsyche triloba	Anna E. Hjalmarsson, Steffen U. Pauls	morphology	triloba-complex	11-Oct-2009	Saldaitis	China	29.8667	102.3	2100	743[1n]	366[0n]	107	23	Malicky, Lunz
SPHIM089-17	LZ41	LZ41	NA	Adult	M	Himalopsyche triloba	Anna E. Hjalmarsson, Steffen U. Pauls	morphology	triloba-complex	13-Jul-2010	Saldaitis	China	37.1667	101.767	3100	674[0n]	1014[0n]	NA	19	Malicky, Lunz
SPHIM090-17	LZ42	LZ42	NA	Adult	M	Himalopsyche triloba	Anna E. Hjalmarsson, Steffen U. Pauls	morphology	triloba-complex	9-Oct-2010	Saldaitis	China	30.4667	101.633	3700	745[0n]	366[0n]	75, 88	31	Malicky, Lunz
SPHIM091-17	LZ43	LZ43	NA	Adult	M	Himalopsyche triloba	Anna E. Hjalmarsson, Steffen U. Pauls	morphology	triloba-complex	10-Jul-2010	Saldaitis	China	36.25	102.267	3040	801[1n]	366[0n]	88	23	Malicky, Lunz
SPHIM092-17	LZ44	LZ44	NA	Adult	M	Himalopsyche triloba	Anna E. Hjalmarsson, Steffen U. Pauls	morphology	triloba-complex	11-Apr-2010	Saldaitis	China	29.8667	102.3	2100	0[n]	366[0n]	NA	28	Malicky, Lunz
SPHIM093-17	LZ45_malenanda	LZ45	NA	Adult	M	Himalopsyche malenanda	Anna E. Hjalmarsson, Steffen U. Pauls	morphology	triloba-complex	30-Apr-2006	Graf	Bhutan	27.4333	89.2333	3100	735[0n]	1014[0n]	88	31	Malicky, Lunz
SPHIM094-17	LZ46_malenanda	LZ46	NA	Adult	M	Himalopsyche malenanda	Anna E. Hjalmarsson, Steffen U. Pauls	morphology	triloba-complex	30-Apr-2006	Graf	Bhutan	27.4333	89.2333	3100	734[0n]	1014[0n]	88	31	Malicky, Lunz
SPHIM095-17	LZ50_maculipennis	LZ50	NA	Adult	M	Himalopsyche maculipennis	Hans Malicky	morphology	triloba-complex	21-Nov-2014	Graf	China	30	102.55	1050	736[0n]	367[0n]	109	21	Malicky, Lunz
SPHIM096-17	LZ52_SP0601	LZ52	SMFTRI00016466	Adult	M	Himalopsyche triloba	Anna E. Hjalmarsson, Steffen U. Pauls	morphology	triloba-complex	24-Sep-2011	Floriani	China	33.3167	103.917	2100	769[3n]	366[0n]	111	23	Malicky, Lunz
SPHIM097-17	LZ55_triloba	LZ55	NA	Adult	M	Himalopsyche triloba	Anna E. Hjalmarsson, Steffen U. Pauls	morphology	triloba-complex	11-Oct-2011	Floriani	China	30.45	102.5	2161	736[1n]	367[0n]	92	23	Malicky, Lunz
SPHIM098-17	LZ56_triloba	LZ56	NA	Adult	M	Himalopsyche triloba	Anna E. Hjalmarsson, Steffen U. Pauls	morphology	triloba-complex	8-Oct-2011	Floriani	China	30.0667	101.417	3611	736[0n]	367[0n]	114	28	Malicky, Lunz
SPHIM099-17	LZ57_triloba	LZ57	NA	Adult	M	Himalopsyche triloba	Anna E. Hjalmarsson, Steffen U. Pauls	morphology	triloba-complex	15-Nov-2014	Floriani, Saldaitis	China	31.5333	103.667	1520	736[1n]	367[0n]	133	23	Malicky, Lunz
SPHIM100-17	LZ58_SP0569	LZ58	NA	Adult	M	Himalopsyche triloba	Hans Malicky, Anna E. Hjalmarsson	morphology	triloba-complex	23-Apr-2001	Siniaev, Plutenko	China	29.6833	101.967	2900	0[n]	367[0n]	NA	34	Malicky, Lunz
SPHIM101-17	LZ76_F	LZ76	NA	Adult	F	Himalopsyche sp.	Anna E. Hjalmarsson	molecular association	triloba-complex	15-Apr-2015	Floriani, Saldaitis	China	33.3	103.917	2161	736[0n]	0[n]	118	NA	Malicky, Lunz
SPHIM102-17	LZ77_F	LZ77	NA	Adult	F	Himalopsyche sp.	Anna E. Hjalmarsson	molecular association	triloba-complex	15-Apr-2015	Floriani, Saldaitis	China	33.3	103.917	2161	736[1n]	367[0n]	119	35	Malicky, Lunz
SPHIM103-17	LZ81_F	LZ81	NA	Adult	F	Himalopsyche sp.	Anna E. Hjalmarsson	molecular association	triloba-complex	17-Apr-2015	Floriani, Saldaitis	China	30.1333	103.717	2900	736[2n]	367[0n]	133	23	Malicky, Lunz
SPHIM104-17	LZ94_F	LZ94	NA	Adult	F	Himalopsyche sp.	Anna E. Hjalmarsson	molecular association	triloba-complex	13-Aug-2013	Chen, Li	China	29.7228	98.7853	3349	736[0n]	367[0n]	121	28	Malicky, Lunz
SPHIM105-17	LZ95_F	LZ95	NA	Adult	F	Himalopsyche sp.	Anna E. Hjalmarsson	molecular association	triloba-complex	13-Aug-2013	Chen, Li	China	29.7228	98.7853	3349	736[3n]	367[0n]	90, 119	28	Malicky, Lunz
SPHIM106-17	LZ96_F	LZ96	NA	Adult	F	Himalopsyche sp.	Anna E. Hjalmarsson	molecular association	triloba-complex	30-Jul-2013	Chen, Hjalmarsson, Li	China	28.2934	99.153	3306	736[3n]	658[0n]	122	24	Malicky, Lunz
SPHIM107-17	LZ97_F	LZ97	NA	Adult	F	Himalopsyche sp.	Anna E. Hjalmarsson	molecular association	triloba-complex	30-Jul-2013	Chen, Hjalmarsson, Li	China	28.2934	99.153	3306	736[0n]	367[0n]	123	31	Malicky, Lunz
SPHIM108-17	LZ29_HefSP572_hol_efiel	SP0572	SMFTRI00016437	Adult	M	Himalopsyche efiel	Hans Malicky	morphology	triloba-complex	25-May-2000	Siniaev, Plutenko	China	32.1333	108.617	1800	0[n]	367[0n]	NA	18	Malicky, Lunz
SPHIM109-17	LZ66_SP0583_yatrawalla	SP0583	SMFTRI00016448	Adult	M	Himalopsyche yatrawalla	Hans Malicky	morphology	triloba-complex	24-Jun-1995	Stauder	India	32	77	2000	736[0n]	1014[0n]	116	17	Malicky, Lunz
SPHIM110-17	HmlSP599_malenanda	SP0599	SMFTRI00016464	Adult	M	Himalopsyche malenanda	Hans Malicky	morphology	triloba-complex	30-Apr-2006	Graf	Bhutan	27.4333	89.2333	3100	0[n]	367[0n]	NA	31	Malicky, Lunz
